# Supplementary material for: Extensive intraspecies cryptic variation in an ancient embryonic gene regulatory network
Source: eLife. 2019 Aug 15;8:e48220. doi: 10.7554/eLife.48220 (PMC6754231; doi:10.7554/eLife.48220)
Supplement: Supplementary file 3. — Values of H are Heterozygotes, A is N2 allele, B is MY16 allele, missing allele data represented as “-“. [file elife-48220-supp3.xlsx]

## Sheet: geno_RIL
position	Chromosome	JR3493	JR3494	JR3495	JR3497	JR3498	JR3499	JR3500	JR3501	JR3502	JR3503	JR3504	JR3505	JR3506	JR3507	JR3508	JR3509	JR3510	JR3511	JR3512	JR3513	JR3514	JR3515	JR3516	JR3517	JR3519	JR3520	JR3521	JR3522	JR3524	JR3525	JR3526	JR3527	JR3528	JR3529	JR3530	JR3531	JR3532	JR3533	JR3534	JR3535	JR3536	JR3537	JR3538	JR3539	JR3540	JR3541	JR3542	JR3543
10190	1	-	-	A	A	-	A	A	A	A	-	A	A	-	A	-	A	A	A	A	-	A	A	A	-	A	-	A	A	A	A	A	-	-	A	H	-	A	A	A	A	A	-	A	A	A	A	-	A
10191	1	-	-	A	A	-	A	A	A	A	-	A	A	-	A	-	A	B	A	A	-	A	A	A	-	H	-	A	A	A	A	A	-	-	A	A	-	A	A	A	A	A	-	A	A	A	A	-	A
15024	1	A	A	B	B	B	B	B	B	B	B	B	A	A	B	A	A	B	B	B	B	A	A	A	B	A	A	A	A	B	B	A	A	A	B	B	B	B	A	B	B	B	B	B	B	B	A	A	B
21900	1	A	A	A	A	A	A	A	A	A	A	A	A	A	A	A	A	A	A	A	A	A	A	A	A	A	A	A	A	A	A	A	A	A	A	A	A	A	A	A	A	A	-	A	A	A	A	A	A
21927	1	A	A	A	A	A	A	A	A	A	A	A	A	A	A	A	A	A	A	A	A	A	A	A	A	A	A	H	A	A	A	A	A	A	A	A	A	A	A	A	A	A	-	H	A	A	A	A	A
21970	1	-	A	A	A	-	A	H	A	A	H	A	H	A	A	A	-	A	A	A	A	A	A	A	A	A	A	A	A	A	A	A	A	-	A	H	A	A	A	H	A	A	-	A	A	A	A	-	B
21973	1	-	A	B	A	-	A	A	A	A	A	A	A	A	H	A	-	A	A	A	A	A	A	A	A	A	H	A	A	A	A	A	A	-	A	A	A	A	A	A	A	A	-	H	A	A	A	-	A
21977	1	-	A	A	A	-	A	A	A	A	A	A	A	H	A	A	-	A	A	A	A	A	A	A	A	A	A	A	A	A	A	A	A	-	A	A	A	A	A	A	H	A	-	A	A	A	A	-	A
29176	1	A	A	A	A	A	A	A	A	A	A	A	A	A	A	A	A	A	A	A	A	A	A	A	A	A	A	A	A	A	A	A	A	A	A	A	A	A	A	A	A	A	A	A	A	A	A	A	A
29197	1	A	A	A	A	A	A	A	A	A	A	A	A	A	H	A	A	A	A	A	A	A	A	A	A	A	A	A	A	A	A	A	A	A	A	A	A	A	A	A	A	A	A	A	A	A	A	A	A
29211	1	A	A	A	A	A	A	A	A	A	A	A	A	A	A	A	A	A	A	A	A	A	A	A	A	A	A	A	A	A	A	A	A	A	A	A	A	A	A	A	A	A	A	A	A	A	A	A	A
29231	1	A	A	A	A	-	A	A	A	A	A	A	A	H	A	A	-	H	A	A	A	A	A	A	A	A	A	A	A	A	A	A	A	A	A	A	A	A	A	A	A	A	A	A	A	A	A	A	A
29235	1	A	A	A	A	-	A	A	A	A	A	A	A	A	A	A	-	A	A	A	A	A	A	A	A	A	A	H	A	A	A	A	A	A	A	H	A	H	A	A	A	A	H	A	A	A	A	A	A
29247	1	A	A	A	A	-	A	A	A	A	A	A	A	A	A	A	-	A	A	A	A	A	A	A	A	A	A	A	A	A	A	A	A	A	A	H	A	H	A	A	A	A	H	A	A	A	A	A	A
29250	1	A	A	A	A	-	A	H	A	A	A	A	A	A	A	A	-	H	A	A	H	A	A	A	A	A	A	A	A	A	A	A	A	A	A	A	A	A	A	A	A	A	A	A	A	A	H	A	A
29273	1	A	A	H	A	-	A	A	A	A	A	A	A	A	A	A	-	H	A	H	A	A	A	A	A	A	A	H	A	A	H	A	A	A	A	H	A	H	A	H	A	A	H	A	H	A	H	A	A
29283	1	A	A	A	A	-	A	A	A	H	A	A	A	A	A	H	-	A	A	A	A	A	A	A	A	A	A	A	A	A	A	A	A	A	A	A	A	A	A	A	A	A	A	A	A	A	A	A	A
32311	1	A	A	-	-	-	-	B	B	-	-	B	A	A	-	A	-	-	B	B	B	-	A	-	-	A	A	-	A	B	B	-	-	-	-	B	-	B	A	-	B	B	B	B	B	B	A	A	B
32347	1	A	A	A	A	A	A	A	-	H	A	A	A	A	A	A	-	-	A	A	A	A	A	A	A	A	H	A	A	A	A	A	A	A	A	A	A	A	A	A	A	A	A	A	A	A	A	A	A
40452	1	H	A	A	A	A	A	A	A	A	H	A	A	A	A	A	A	A	A	A	H	A	A	H	A	A	H	A	A	A	A	A	H	A	A	A	A	A	A	H	A	A	A	A	A	A	A	A	A
46315	1	A	A	-	A	-	A	-	-	-	A	A	A	-	A	-	-	-	-	A	-	A	-	A	-	A	A	A	A	A	-	-	-	A	A	A	A	A	A	A	-	A	-	-	A	A	-	A	-
55992	1	A	A	A	A	A	A	A	A	A	A	A	A	A	A	A	A	A	A	A	A	A	A	A	A	A	A	A	A	A	A	A	A	A	A	A	A	A	A	A	A	A	A	A	A	A	A	A	A
67872	1	A	A	A	A	A	A	A	A	A	A	A	A	A	A	A	A	A	A	A	A	A	A	A	A	A	A	A	A	A	A	A	A	A	A	A	A	A	A	H	A	A	H	A	A	A	A	A	A
67895	1	A	A	A	H	A	A	A	A	A	A	A	A	A	A	A	A	A	A	A	A	A	A	A	A	A	A	A	A	A	A	A	A	A	A	A	A	A	A	A	A	A	A	A	A	A	A	A	A
68159	1	A	A	A	A	A	A	A	A	A	A	A	A	A	A	A	A	A	A	A	A	-	A	A	A	A	A	A	A	A	A	A	A	A	A	A	A	A	A	A	A	A	A	A	A	A	A	A	A
68165	1	H	A	A	A	A	A	A	A	A	A	A	A	A	A	A	A	A	A	A	A	-	A	A	A	A	A	A	A	A	A	A	A	A	A	A	A	A	A	A	A	A	A	A	A	A	A	A	A
68167	1	A	A	A	A	A	H	A	A	A	A	A	A	A	A	A	A	A	A	A	A	-	A	A	A	A	A	A	H	A	A	A	A	A	A	A	A	A	A	A	A	A	A	A	A	A	A	A	A
68177	1	A	A	A	A	A	A	A	A	A	A	A	A	A	A	H	A	A	A	A	A	-	A	A	A	A	A	A	A	A	H	A	A	A	A	A	A	A	A	A	A	A	A	A	A	A	A	A	A
68190	1	H	B	A	A	A	A	A	H	A	A	A	A	A	A	A	A	H	H	A	A	-	A	A	A	A	H	A	A	A	A	A	A	A	A	A	A	A	A	A	A	A	A	A	A	A	A	H	A
81911	1	A	H	A	A	A	A	A	A	A	A	A	A	A	A	A	A	A	A	A	A	A	A	A	A	A	A	A	A	A	A	A	A	A	A	A	A	A	A	A	A	A	A	A	A	A	A	A	A
81933	1	A	A	A	A	A	A	A	A	A	A	A	A	A	H	A	A	A	A	A	A	A	A	A	A	A	A	A	A	A	A	A	A	A	A	A	A	A	A	A	A	A	A	A	A	A	A	H	A
82020	1	A	A	A	A	-	A	A	A	A	A	A	A	A	A	A	A	A	A	A	A	A	A	A	H	A	A	A	A	A	A	A	A	A	A	A	A	A	A	A	A	A	A	A	A	A	A	A	A
82024	1	A	A	A	A	-	A	A	A	A	A	A	A	A	A	A	A	A	A	A	A	A	A	A	A	A	A	A	A	A	A	A	A	A	A	A	A	A	A	A	A	H	A	A	A	A	A	A	A
102769	1	A	A	A	A	A	A	A	A	A	A	A	A	A	A	A	A	A	A	A	A	H	A	A	A	A	A	A	A	A	A	A	H	A	A	A	A	A	A	A	A	A	A	A	A	A	A	A	A
107916	1	-	-	-	-	B	-	B	-	B	-	B	A	-	-	-	-	-	-	-	-	-	-	-	-	-	-	-	-	B	-	-	-	-	-	-	-	-	-	-	-	-	-	-	-	B	A	-	B
108362	1	-	-	-	-	-	-	-	-	-	-	B	-	-	-	-	-	-	B	-	-	-	-	-	-	A	-	A	-	-	-	-	-	-	-	-	-	-	A	-	B	-	-	-	-	-	-	-	-
119559	1	A	A	A	A	-	A	A	A	A	A	A	A	A	A	A	A	A	A	A	A	A	A	H	A	A	A	A	A	A	A	A	A	A	A	A	A	A	A	A	A	A	A	H	A	A	A	A	A
119563	1	A	A	A	A	-	A	A	A	A	A	A	A	A	A	A	A	A	A	A	A	A	A	A	A	A	A	A	A	A	A	A	A	A	A	A	A	A	A	A	A	A	A	A	A	A	A	A	A
119588	1	A	A	A	H	-	A	A	A	A	A	A	A	H	A	A	A	A	A	A	A	A	A	A	A	A	A	A	A	A	A	A	A	A	A	A	A	A	A	A	A	A	A	H	A	A	A	A	A
119783	1	H	A	A	H	A	H	H	H	H	A	H	A	H	H	A	A	A	H	H	H	A	A	H	A	H	H	H	H	H	A	A	H	A	A	A	H	H	A	H	H	H	A	H	A	H	A	H	A
123928	1	A	A	A	A	-	-	A	A	A	A	A	A	A	A	A	-	A	A	-	A	-	A	A	A	A	A	H	A	-	-	A	-	-	A	A	H	A	A	H	A	-	A	A	A	A	A	A	H
123931	1	B	A	A	A	-	-	H	A	A	H	H	A	B	H	A	-	A	A	-	A	-	H	B	A	H	A	A	H	-	-	A	-	-	H	A	A	H	A	A	H	-	B	A	A	H	H	A	H
123933	1	A	B	B	A	-	-	H	A	A	H	H	A	A	A	A	-	H	A	-	A	-	A	A	B	A	A	A	A	-	-	H	-	-	A	A	H	A	A	H	H	-	B	B	A	H	H	H	H
123940	1	A	A	A	A	-	-	A	A	B	H	A	A	A	A	A	-	A	A	-	B	-	H	A	A	A	H	H	A	-	-	A	-	-	A	A	A	A	B	H	A	-	B	A	A	H	H	A	H
123950	1	A	A	A	A	-	-	A	A	A	A	A	A	A	A	A	-	A	A	-	A	-	A	A	A	A	A	A	A	-	-	A	-	-	A	A	A	A	A	A	H	-	A	A	A	A	A	A	A
123951	1	A	A	A	A	-	-	A	A	A	A	A	A	A	A	A	-	A	A	-	A	-	A	A	A	A	A	A	A	-	-	A	-	-	A	A	A	A	A	A	A	-	A	A	B	A	A	A	A
123957	1	B	B	B	B	-	-	B	B	B	B	B	B	B	B	A	-	B	B	-	B	-	H	B	B	B	B	B	B	-	-	H	-	-	H	B	B	B	B	B	B	-	B	B	B	H	B	B	B
130380	1	-	A	-	-	-	-	-	-	B	-	-	-	-	-	A	-	-	-	B	-	A	A	-	-	-	-	-	-	-	B	-	-	-	-	-	-	-	-	-	-	B	-	-	B	-	-	-	-
130381	1	-	A	-	-	-	-	-	-	B	-	-	-	-	-	A	-	-	-	B	-	A	A	-	-	-	-	-	-	-	B	-	-	-	-	-	-	-	-	-	-	B	-	-	B	-	-	-	-
137689	1	-	A	-	-	-	-	-	-	B	-	B	A	A	-	A	-	-	-	B	-	-	-	A	-	A	-	-	-	-	-	-	-	-	-	-	-	-	-	-	-	B	B	-	-	B	-	-	-
210617	1	A	A	A	A	A	A	A	A	A	A	A	A	A	A	A	-	A	A	A	A	A	A	A	-	H	A	A	A	A	A	A	A	A	A	A	A	A	A	A	A	A	A	A	A	A	A	A	A
214962	1	A	A	A	A	-	A	A	A	A	A	A	A	A	A	A	-	A	A	A	A	A	A	A	A	A	-	A	A	A	A	A	A	A	A	A	A	-	A	A	A	A	A	-	A	A	A	A	A
214963	1	A	A	A	A	-	A	A	A	A	A	A	A	A	A	A	-	A	A	A	A	A	A	A	A	A	-	A	H	A	A	A	A	A	A	A	A	-	A	A	A	A	A	-	H	A	A	A	H
214967	1	A	A	A	A	-	A	A	A	A	A	A	A	A	H	A	-	H	A	A	A	A	A	A	A	A	-	A	A	A	H	A	A	A	A	A	A	-	A	A	A	A	A	-	A	A	A	A	A
220799	1	A	A	A	A	A	A	A	A	A	A	A	A	A	A	A	A	A	A	A	A	A	A	A	A	A	A	A	A	A	A	A	H	A	A	A	H	A	A	A	A	A	A	A	A	A	A	A	A
220800	1	A	A	A	A	A	H	A	A	A	A	A	A	A	A	A	A	A	A	A	A	A	A	A	A	A	A	A	A	A	A	A	A	A	A	A	A	A	A	A	A	A	A	A	A	A	A	A	A
220870	1	A	A	A	A	A	A	A	A	A	A	A	A	A	A	A	-	A	A	H	A	A	A	A	A	A	A	A	A	A	A	A	A	A	A	A	A	A	A	A	A	A	A	A	A	A	H	A	A
220896	1	A	A	A	A	A	A	A	A	A	A	A	A	A	A	A	-	A	A	A	A	A	A	A	A	A	A	A	A	A	A	A	A	A	A	A	A	H	A	A	A	A	A	A	A	A	A	A	A
220900	1	A	A	A	A	A	A	A	A	A	A	A	A	A	A	H	-	A	A	A	A	A	A	A	A	A	A	A	A	A	A	A	A	A	A	A	A	A	A	A	A	A	A	A	A	A	H	A	A
220903	1	A	A	A	A	A	A	A	A	A	A	A	A	A	A	A	-	A	A	A	A	A	A	A	A	A	A	A	A	H	A	A	A	A	A	A	A	A	A	A	A	A	A	A	A	A	A	A	A
220931	1	A	A	B	B	B	B	B	B	B	B	B	A	A	B	A	A	B	B	B	B	A	A	A	B	A	A	A	A	B	B	A	A	A	B	B	B	B	A	B	B	B	B	B	B	B	A	A	B
220968	1	B	B	A	A	A	A	A	A	A	A	A	B	B	A	B	B	A	A	A	A	B	B	B	A	B	B	B	B	A	A	B	B	B	A	A	A	A	B	A	A	A	A	A	A	A	B	B	A
221081	1	A	A	A	A	A	A	A	A	A	A	A	A	A	A	A	-	A	A	A	A	A	A	A	A	A	A	A	A	A	A	A	A	A	A	A	A	A	A	A	H	A	A	A	A	A	A	A	A
226708	1	A	A	A	A	A	A	A	A	A	A	A	A	A	A	A	A	A	A	A	A	A	A	A	A	A	A	A	H	A	A	A	A	A	A	A	A	A	A	A	A	A	A	A	H	A	A	A	A
226719	1	A	A	A	A	A	A	A	A	A	A	A	A	A	A	A	A	A	A	A	A	A	A	A	A	A	A	A	A	A	A	A	A	A	A	H	A	A	A	A	A	H	A	A	A	A	A	A	A
226761	1	A	A	A	A	A	A	A	A	A	A	A	A	A	A	A	A	A	A	A	A	A	A	A	A	A	A	A	A	A	A	A	A	A	A	H	A	A	A	A	A	H	A	A	A	A	A	A	A
230025	1	H	H	H	H	H	H	H	H	H	H	H	H	H	H	H	H	H	H	H	H	H	H	H	H	H	H	H	H	H	H	H	H	H	H	H	H	H	H	H	H	H	H	H	H	H	H	H	H
231849	1	H	H	A	H	H	A	H	A	H	A	A	A	H	A	A	A	A	H	A	A	A	A	A	A	H	A	H	A	H	A	A	A	H	A	A	A	A	A	H	H	A	A	A	A	H	A	A	A
231915	1	H	H	A	H	H	A	H	A	H	A	A	A	H	A	A	A	A	H	A	A	A	A	A	A	H	A	H	A	H	A	A	A	H	A	A	A	A	A	H	H	A	A	A	A	H	A	A	A
231919	1	H	H	A	H	H	A	H	A	H	A	A	A	H	A	A	A	A	H	A	A	A	A	A	A	H	A	H	A	H	A	A	A	H	A	A	A	A	A	H	H	A	A	A	A	H	A	A	A
315210	1	-	A	-	A	-	A	A	-	-	A	A	A	A	A	A	-	-	A	A	-	A	A	-	-	A	A	-	-	A	A	-	-	A	-	A	A	A	A	A	-	A	A	A	A	A	A	A	A
318786	1	B	-	-	-	-	-	-	-	-	-	A	-	B	A	-	-	-	-	-	-	B	B	-	-	B	B	-	-	-	A	-	-	B	-	-	-	-	-	-	-	-	-	-	A	A	-	B	-
318833	1	A	-	-	-	-	-	-	-	-	-	B	-	A	B	-	-	-	-	-	-	A	A	-	-	A	A	-	-	-	B	-	-	A	-	-	-	-	-	-	-	-	-	-	B	B	-	A	-
332748	1	-	-	-	-	-	-	-	-	B	-	-	-	-	-	A	-	-	-	-	-	-	-	-	-	-	-	-	-	-	-	-	-	-	-	-	-	-	-	-	A	-	B	-	B	A	-	-	-
332749	1	-	-	-	-	-	-	-	-	A	-	-	-	-	-	A	-	-	-	-	-	-	-	-	-	-	-	-	-	-	-	-	-	-	-	-	-	-	-	-	B	-	A	-	A	A	-	-	-
332750	1	-	-	-	-	-	-	-	-	A	-	-	-	-	-	B	-	-	-	-	-	-	-	-	-	-	-	-	-	-	-	-	-	-	-	-	-	-	-	-	A	-	A	-	A	B	-	-	-
349531	1	A	A	A	A	H	A	A	A	A	A	A	A	A	A	A	A	A	A	A	A	A	A	A	A	A	A	A	A	A	A	A	A	A	A	A	A	A	A	A	A	A	A	A	A	A	A	A	A
362750	1	A	A	-	B	-	B	B	B	B	-	-	A	A	B	A	-	B	B	B	B	A	A	-	B	A	A	A	A	B	B	A	A	-	B	B	B	B	-	B	B	B	B	B	B	B	A	A	B
362761	1	B	B	-	A	-	A	A	A	A	-	-	B	B	A	B	-	A	A	A	A	B	B	-	A	B	B	B	B	A	A	B	B	-	A	A	A	A	-	A	A	A	A	A	A	A	B	B	A
365143	1	A	A	H	A	A	A	A	A	A	A	A	A	A	A	A	A	A	A	A	A	A	A	A	A	A	A	A	A	A	A	A	A	A	A	A	A	A	A	A	A	A	A	A	A	A	A	A	A
366173	1	A	A	A	A	A	-	A	A	A	A	A	H	A	A	A	A	A	A	A	A	A	A	-	A	A	A	A	A	A	A	A	A	-	A	A	A	A	A	A	A	A	A	A	A	A	A	A	A
366210	1	A	A	A	A	A	-	A	A	A	A	A	H	A	A	A	A	A	A	A	A	A	A	-	A	A	A	A	A	A	A	A	A	-	A	A	A	A	A	A	A	A	A	A	A	A	A	A	A
367428	1	A	A	B	B	B	B	-	B	B	B	B	A	A	B	A	-	B	B	B	B	-	A	A	-	A	A	A	-	B	B	A	A	A	B	-	B	-	A	B	B	B	B	B	B	B	A	A	B
368847	1	-	A	B	B	-	-	B	-	B	-	B	A	A	B	A	-	B	B	B	B	A	A	A	B	A	A	A	A	-	B	A	A	A	B	B	-	B	A	B	B	B	B	B	B	B	A	A	B
379448	1	A	A	B	B	B	B	B	B	B	B	B	A	A	B	A	A	B	B	B	B	A	A	A	B	A	A	A	A	B	B	A	A	A	B	B	B	B	A	B	B	B	B	B	B	B	A	A	B
379600	1	A	A	A	A	A	A	A	A	A	A	A	A	A	A	A	-	A	A	A	A	A	A	A	A	A	A	A	A	A	A	A	A	H	A	A	A	A	A	A	A	A	A	A	A	A	A	A	A
379789	1	H	H	H	H	H	H	H	H	H	H	H	H	H	H	H	H	H	H	H	H	H	H	H	H	H	H	H	H	H	H	H	H	H	H	H	H	H	H	H	H	H	H	H	H	H	H	H	H
380797	1	-	-	-	-	-	-	-	-	-	-	-	A	-	-	-	-	A	-	A	-	-	-	-	-	-	-	-	-	-	-	-	-	-	-	-	-	-	B	-	-	-	-	-	-	A	-	-	-
380799	1	-	-	-	-	-	-	-	-	-	-	-	B	-	-	-	-	B	-	B	-	-	-	-	-	-	-	-	-	-	-	-	-	-	-	-	-	-	A	-	-	-	-	-	-	B	-	-	-
381096	1	A	A	A	A	-	A	A	H	A	A	A	A	A	A	A	A	A	A	A	A	A	A	A	-	A	A	A	A	A	A	A	A	A	H	A	A	A	A	A	A	A	A	A	A	A	A	A	A
383581	1	-	-	-	H	-	-	-	-	-	B	B	-	-	B	-	-	-	-	B	-	-	-	-	-	A	-	-	-	-	-	-	-	-	B	B	-	B	-	B	-	-	-	-	-	B	-	-	-
383608	1	-	-	-	H	-	-	-	-	-	B	B	-	-	B	-	-	-	-	B	-	-	-	-	-	A	-	-	-	-	-	-	-	-	B	B	-	B	-	B	-	-	-	-	-	B	-	-	-
384950	1	A	A	A	A	-	-	A	A	A	A	A	A	A	A	A	-	A	A	A	A	A	A	A	A	A	-	A	A	-	A	A	A	A	H	A	A	A	A	A	A	A	-	A	A	A	A	A	A
386004	1	-	-	-	B	-	B	-	-	-	-	-	A	-	B	-	-	-	B	B	-	-	-	-	-	-	A	-	-	-	-	-	-	-	-	-	-	-	A	-	-	-	-	-	-	-	A	-	-
386515	1	-	A	-	-	-	B	B	-	-	-	B	A	A	-	-	-	-	B	-	B	-	-	-	-	A	-	A	-	B	B	A	A	-	-	-	-	-	-	B	B	B	B	B	B	B	-	-	-
438144	1	-	A	B	H	H	H	H	H	H	H	H	-	-	H	-	-	H	H	H	H	A	H	A	H	A	-	A	-	H	H	A	-	-	H	H	H	H	A	H	H	H	H	H	H	H	-	A	H
438145	1	-	A	B	H	H	H	H	H	H	H	H	-	-	H	-	-	H	H	H	H	A	H	A	H	A	-	A	-	H	H	A	-	-	H	H	H	H	A	H	H	H	H	H	H	H	-	A	H
438146	1	-	A	B	H	H	H	H	H	H	H	H	-	-	H	-	-	H	H	H	H	A	H	A	H	A	-	A	-	H	H	A	-	-	H	H	H	H	A	H	H	H	H	H	H	H	-	A	H
438148	1	-	A	B	H	H	H	H	H	H	H	H	-	-	H	-	-	H	H	H	H	A	H	A	H	A	-	A	-	H	H	A	-	-	H	H	H	H	A	H	H	H	H	H	H	H	-	A	H
438150	1	-	H	A	H	H	H	H	H	H	H	H	-	-	H	-	-	H	H	H	H	B	A	A	H	H	-	A	-	H	H	B	-	-	H	H	H	H	A	H	H	H	H	H	H	H	-	A	H
438151	1	-	H	A	H	H	H	H	H	H	H	H	-	-	H	-	-	H	H	H	H	B	A	A	H	H	-	A	-	H	H	B	-	-	H	H	H	H	A	H	H	H	H	H	H	H	-	A	H
438153	1	-	A	H	H	H	H	H	H	H	H	H	-	-	H	-	-	H	H	H	H	A	A	A	H	A	-	A	-	H	H	A	-	-	H	H	H	H	A	H	H	H	H	H	H	H	-	A	H
438154	1	-	A	H	A	H	A	A	A	A	A	A	-	-	A	-	-	A	A	A	A	A	A	A	A	A	-	A	-	A	A	A	-	-	A	A	A	A	A	A	A	A	A	A	A	A	-	A	A
438155	1	-	A	H	A	H	A	A	A	A	A	A	-	-	A	-	-	A	A	A	A	A	A	A	A	A	-	A	-	A	A	A	-	-	A	A	A	A	A	A	A	A	A	A	A	A	-	A	A
443206	1	A	A	A	A	A	A	A	A	A	A	A	A	A	H	A	-	A	H	A	A	A	A	A	A	A	A	A	A	A	A	A	A	-	A	A	A	A	A	A	A	A	A	A	A	A	A	A	A
443214	1	A	H	A	A	A	A	A	A	A	H	H	A	A	A	A	-	A	A	A	A	A	A	A	A	A	A	A	A	A	A	A	A	-	A	A	A	A	A	A	A	A	A	A	A	A	A	A	A
443215	1	A	A	A	A	A	A	A	A	A	A	A	A	A	A	A	-	A	A	A	A	A	A	A	A	A	A	A	A	A	A	A	A	-	A	A	A	A	A	A	A	A	A	A	A	A	A	A	A
443223	1	A	A	A	A	A	A	A	A	A	H	A	A	A	A	A	-	A	A	A	A	A	A	A	A	A	A	A	A	A	A	A	A	-	A	A	A	A	A	A	H	H	A	A	A	A	A	A	A
443226	1	A	A	A	A	A	A	A	A	A	A	H	A	A	A	A	-	A	A	A	A	A	A	A	A	A	A	A	A	A	A	A	A	-	A	A	A	A	A	A	A	A	A	A	A	A	A	A	A
443230	1	A	A	A	A	A	A	A	A	A	A	H	A	A	A	A	-	A	A	A	A	A	A	A	A	A	A	A	A	A	A	A	H	-	A	A	A	A	A	A	H	A	A	A	A	A	A	A	A
443337	1	H	A	A	A	-	H	H	A	A	A	H	H	A	A	A	-	A	H	A	A	A	A	A	A	A	A	A	A	A	A	A	H	A	A	A	A	A	A	A	A	A	A	A	A	A	A	H	A
443348	1	A	A	A	A	-	A	A	A	A	A	A	A	A	H	A	-	A	A	A	A	A	A	A	A	A	A	A	A	A	A	A	A	A	A	A	A	A	A	A	A	A	A	A	A	A	A	A	A
443360	1	A	A	A	A	-	A	A	A	A	A	H	H	A	A	A	-	A	A	A	A	A	A	A	A	A	A	A	A	A	A	A	A	A	A	A	A	A	A	A	A	A	A	A	A	A	A	H	A
443369	1	A	A	A	A	-	A	H	A	H	A	H	H	A	A	H	-	A	A	A	H	A	A	A	A	H	A	A	A	A	H	A	A	A	A	A	A	A	H	A	A	A	H	H	A	A	A	H	H
443371	1	A	A	A	A	-	A	A	A	A	A	A	A	A	A	A	-	A	A	A	A	A	A	A	A	H	A	A	A	A	A	A	A	A	A	A	A	A	A	A	A	A	A	A	A	A	A	A	A
443373	1	A	A	A	A	-	H	A	H	A	A	H	H	H	A	H	-	A	A	A	H	A	A	A	A	A	A	A	A	A	A	A	A	A	A	A	A	A	A	A	A	A	H	A	A	A	A	H	A
443377	1	A	A	A	A	-	A	A	A	A	A	A	A	A	A	H	-	A	A	A	A	B	H	A	A	A	A	A	A	A	A	A	H	A	A	A	A	A	A	A	H	A	A	A	A	A	A	A	A
443378	1	A	A	A	A	-	A	A	A	A	A	A	A	A	A	A	-	A	A	A	A	A	A	A	A	A	A	A	A	H	A	A	A	A	A	A	A	A	A	A	A	A	A	A	A	A	A	A	A
474582	1	A	A	A	A	H	A	A	A	A	A	A	A	A	A	A	H	A	A	A	A	A	A	A	A	A	A	A	A	A	A	A	A	A	A	A	A	A	A	A	A	A	A	A	A	A	A	A	A
474595	1	A	A	B	B	B	B	B	B	B	B	B	A	A	B	A	A	B	B	B	B	A	A	A	B	A	A	A	A	B	B	A	A	A	B	B	B	B	A	B	B	B	B	B	B	B	A	A	B
474601	1	A	A	A	A	H	A	A	A	A	A	A	A	A	A	A	H	A	A	A	A	A	A	A	A	A	A	A	A	A	A	A	A	A	A	A	A	A	A	A	A	A	A	A	A	A	A	A	A
488896	1	A	A	A	A	A	A	A	A	A	A	A	A	A	A	A	A	A	A	A	A	A	A	A	A	A	A	H	A	A	A	A	A	A	A	A	A	A	A	H	A	A	A	A	A	A	A	A	A
488898	1	A	A	A	A	A	A	A	A	A	A	A	A	A	A	A	A	A	A	A	A	A	A	A	A	A	A	A	A	A	A	H	A	A	A	A	A	A	A	A	A	A	H	A	A	A	A	A	A
489494	1	A	A	B	B	B	B	B	B	B	B	B	A	A	B	A	A	B	B	B	B	A	A	A	B	A	A	A	A	B	B	A	A	A	B	B	B	B	A	B	B	B	B	B	B	B	A	A	B
489575	1	A	A	A	H	-	A	A	A	A	A	A	A	A	A	A	-	A	A	A	A	A	A	A	A	A	A	A	A	A	A	A	A	A	A	A	A	A	A	A	A	A	A	A	A	A	A	A	H
489599	1	A	A	A	H	-	A	A	A	A	A	A	A	A	A	A	-	A	A	A	A	A	A	A	A	A	A	A	A	A	A	A	A	A	A	A	A	A	A	A	A	A	A	A	A	A	A	A	H
496517	1	A	A	B	B	-	B	B	B	B	B	B	A	A	B	A	A	B	B	B	B	A	A	A	B	A	A	A	A	B	B	A	A	A	B	B	B	B	A	B	B	B	B	B	B	B	A	A	B
502878	1	-	-	-	B	-	-	-	-	-	-	-	-	-	-	-	-	-	-	-	-	-	-	-	-	A	-	-	A	-	-	-	-	-	-	-	B	-	-	-	-	-	-	-	-	B	-	-	-
507475	1	A	A	A	A	A	A	A	A	A	A	A	A	A	A	A	-	A	A	A	A	A	A	A	A	A	A	A	A	H	A	A	A	A	A	A	A	A	A	A	A	A	A	A	A	A	A	A	A
508597	1	A	A	A	A	A	A	A	A	A	A	A	A	A	A	A	-	A	A	A	A	A	A	A	A	A	A	A	A	A	A	A	A	A	A	A	A	H	A	A	A	A	A	A	A	A	A	H	A
508698	1	H	A	A	A	A	A	A	A	A	A	A	A	A	A	A	-	A	A	A	A	A	A	A	A	A	A	A	A	A	A	A	A	A	A	A	A	A	A	A	A	A	A	A	A	A	A	A	A
508721	1	A	A	A	A	A	A	A	A	A	A	A	A	A	A	A	-	A	A	A	A	A	A	A	A	A	A	A	A	A	A	A	A	A	A	A	A	A	A	A	A	A	A	A	A	A	A	A	A
508724	1	A	A	A	H	A	A	A	A	H	A	A	A	A	A	A	-	H	A	A	H	H	A	H	A	A	A	H	A	A	A	H	A	A	A	A	A	H	H	A	A	H	A	H	H	H	H	A	A
508725	1	A	A	A	A	A	A	A	A	A	A	A	A	A	A	A	-	A	A	A	A	H	A	A	A	A	A	A	A	A	A	A	A	A	A	A	A	A	A	A	A	A	A	A	A	A	A	A	A
518542	1	A	H	-	A	A	A	A	A	A	A	A	A	A	A	A	-	A	A	A	A	A	A	H	A	A	A	A	A	-	A	A	A	-	A	A	A	A	A	A	A	A	A	A	A	A	H	A	A
524029	1	A	A	A	A	-	A	A	A	A	A	A	A	A	A	A	A	A	A	A	H	A	A	A	A	A	A	A	A	A	A	A	A	A	A	A	A	A	A	A	A	A	A	A	A	H	A	A	A
524056	1	A	A	A	A	-	A	A	A	A	A	A	A	A	A	A	A	A	A	A	A	A	A	A	A	A	A	A	A	A	A	A	A	A	A	A	A	A	A	A	A	A	A	A	A	A	A	A	A
524166	1	A	A	A	A	A	A	A	A	A	A	A	A	A	A	A	A	A	A	A	A	A	A	A	A	A	A	A	A	A	A	A	A	A	A	A	A	A	A	A	A	A	A	A	A	A	A	A	A
526207	1	A	A	A	A	A	A	A	A	A	A	A	A	A	A	A	A	A	A	A	A	H	A	A	A	A	A	A	A	A	A	A	A	A	A	A	A	A	A	A	A	A	A	A	A	A	A	A	A
526257	1	A	H	H	A	A	A	H	H	H	H	A	A	H	H	H	A	A	A	H	A	H	H	A	A	H	A	A	H	H	H	A	A	H	H	H	H	A	H	A	H	A	A	H	A	A	H	H	H
526262	1	A	A	A	A	A	A	A	A	A	A	A	A	A	A	A	A	A	A	H	A	A	A	A	A	A	A	A	H	A	A	A	H	H	A	A	A	A	A	A	A	A	A	A	A	A	A	A	A
529655	1	A	A	A	A	A	H	A	A	A	A	A	A	A	A	H	A	A	A	A	A	A	A	A	-	A	A	A	A	A	H	A	A	A	A	A	A	A	A	A	A	A	A	A	A	A	A	A	A
529901	1	A	A	A	A	-	A	A	A	A	A	A	A	A	A	A	-	A	A	A	A	A	A	A	A	A	A	A	A	A	A	A	A	-	A	A	A	A	A	A	A	A	A	H	A	A	A	A	A
529902	1	A	A	A	A	-	A	H	A	A	A	A	A	A	A	A	-	A	A	A	A	A	H	A	A	A	A	A	A	A	A	A	A	-	A	A	A	A	A	A	A	A	A	A	A	A	A	A	A
529905	1	A	A	A	A	-	A	A	A	A	A	A	A	A	A	A	-	A	A	A	A	A	A	A	A	A	A	A	A	A	A	A	A	-	A	H	A	A	A	A	A	A	A	A	A	A	A	A	A
529907	1	A	A	A	A	-	A	A	A	A	A	A	A	H	A	A	-	A	A	A	A	A	A	A	A	A	A	A	A	A	A	A	A	-	A	A	A	A	A	A	A	A	A	A	A	A	A	A	A
529908	1	A	A	H	A	-	A	A	A	A	A	A	H	A	A	A	-	A	A	A	A	A	A	A	A	A	A	A	A	A	A	A	A	-	A	A	A	A	A	A	A	A	A	A	A	A	A	A	A
530039	1	H	A	A	A	A	A	A	A	A	A	A	A	A	A	A	-	A	A	A	A	-	A	A	A	A	A	A	A	A	A	A	A	A	A	A	A	A	A	A	A	A	A	A	A	A	A	A	A
530978	1	-	-	-	-	-	-	-	-	-	B	-	A	-	B	-	-	B	-	-	-	-	-	-	-	-	-	-	-	-	B	-	-	-	-	B	-	B	-	-	B	-	-	-	B	-	-	-	-
531842	1	A	A	A	A	A	A	A	A	H	A	A	A	A	H	A	-	A	A	A	A	A	A	A	-	A	A	A	A	A	A	A	A	A	A	A	A	A	A	A	A	A	A	A	A	A	A	A	A
531844	1	A	A	A	A	A	A	A	A	A	A	A	A	H	A	A	-	A	A	A	A	A	A	A	-	A	A	A	A	A	A	A	A	A	A	A	A	A	A	A	A	A	A	A	A	A	A	A	A
531897	1	A	A	A	A	A	-	A	A	A	A	A	A	A	A	A	-	A	A	A	A	A	A	A	A	A	A	A	A	-	A	A	A	A	A	A	A	A	A	A	A	A	A	A	A	A	A	A	A
531899	1	A	A	A	A	A	-	A	A	A	A	A	A	A	A	A	-	A	A	A	A	A	A	A	A	A	A	A	A	-	A	A	A	A	A	A	A	A	A	A	A	A	A	A	A	A	A	A	A
531914	1	A	A	A	A	A	-	A	A	A	A	A	A	A	A	A	-	A	A	H	A	A	A	A	A	A	A	A	A	-	A	A	A	A	H	A	A	A	A	H	A	A	A	A	A	A	A	A	A
533861	1	A	A	B	B	-	B	B	B	B	B	B	A	A	B	A	-	B	-	-	B	-	A	A	-	A	-	A	A	B	B	A	A	-	B	-	B	B	A	-	-	B	B	B	B	B	A	A	B
534699	1	A	A	A	H	A	A	H	A	A	A	A	A	A	A	A	-	A	A	H	A	A	A	A	-	H	A	H	A	A	A	A	A	A	A	A	H	A	A	A	H	A	H	A	A	H	A	A	A
534741	1	A	A	A	A	A	A	A	A	A	A	A	A	A	A	A	-	A	A	A	A	A	A	A	-	A	A	A	A	A	A	A	A	A	A	A	A	A	H	A	A	A	A	H	A	A	A	A	A
537195	1	A	A	A	A	A	A	A	A	A	A	A	A	A	A	A	-	A	A	A	A	A	A	A	A	A	A	A	A	A	A	A	A	A	A	A	A	A	A	A	A	A	A	A	A	A	A	A	A
537285	1	A	A	A	A	A	H	A	A	A	A	A	A	A	A	A	-	A	A	A	A	A	A	A	A	A	A	A	A	A	A	A	A	A	A	A	A	A	A	A	A	A	A	A	A	A	A	A	A
537300	1	A	A	A	A	A	A	A	A	A	A	A	A	A	A	A	-	A	A	A	A	H	A	A	A	A	A	A	A	A	A	A	A	A	A	A	A	A	A	H	A	A	A	A	A	A	A	A	A
537309	1	A	A	H	A	A	A	A	A	A	A	A	A	A	A	A	-	A	A	A	A	A	A	A	A	A	A	A	A	H	A	A	A	A	A	A	A	A	A	A	A	A	A	A	A	A	A	A	A
537320	1	A	A	A	A	A	A	A	A	A	A	A	A	A	A	A	-	A	A	A	A	A	A	A	A	A	A	H	A	A	A	A	A	A	A	A	A	A	A	A	A	A	A	A	A	H	A	A	A
550266	1	A	A	A	A	A	A	A	A	A	A	A	A	A	A	A	-	A	A	A	A	A	A	A	A	A	A	H	A	A	A	A	A	A	A	A	A	A	A	A	A	A	A	-	A	A	A	-	A
550267	1	A	H	A	A	A	A	A	A	A	A	A	A	A	A	A	-	A	A	A	A	A	H	A	A	A	A	A	A	A	A	A	A	A	A	A	A	A	A	A	A	A	A	-	A	A	A	-	A
550316	1	A	A	A	A	A	A	A	A	A	A	A	A	A	A	A	-	A	A	A	A	A	A	A	A	A	A	A	A	A	A	A	A	A	A	A	A	A	A	A	A	A	A	-	A	A	A	-	A
556242	1	A	A	A	A	A	A	A	A	A	A	A	A	A	A	A	A	A	A	A	A	A	A	A	A	A	A	A	A	A	A	H	A	A	A	A	A	A	A	A	A	H	A	A	A	A	A	A	A
556288	1	H	H	H	H	H	H	H	H	H	H	H	H	H	H	H	-	H	H	H	H	H	H	H	H	H	H	H	H	H	H	H	H	H	H	H	H	H	H	H	H	H	H	H	H	H	H	H	H
556289	1	A	A	A	A	A	A	A	A	A	A	A	A	A	A	A	-	A	A	A	A	A	A	A	A	A	A	A	A	A	A	A	A	A	A	A	A	A	A	A	A	A	A	A	A	A	A	A	A
556291	1	A	A	A	A	A	A	A	A	A	A	A	A	A	A	A	-	A	A	A	A	A	A	H	A	A	A	A	A	A	A	A	A	A	A	A	A	A	A	A	A	A	A	A	A	A	A	A	A
556317	1	A	A	H	A	A	H	A	A	A	H	A	A	A	A	A	-	A	A	A	A	A	A	H	A	H	A	A	A	A	A	A	A	A	A	A	H	A	A	H	A	A	A	A	A	A	A	A	A
556318	1	A	A	H	A	A	H	A	A	A	H	A	A	A	A	A	-	A	A	A	A	A	A	H	A	H	A	A	A	A	A	A	A	A	A	A	H	A	A	H	A	A	A	A	A	A	A	A	A
556332	1	A	A	H	A	A	H	A	H	H	H	A	H	A	A	A	-	A	A	A	A	A	A	H	A	H	A	A	A	A	H	A	A	H	A	A	H	A	A	H	A	A	A	A	A	A	A	A	A
556333	1	A	A	H	A	A	H	A	H	H	H	A	H	A	A	A	-	A	A	A	A	A	A	H	A	H	A	A	A	A	H	A	A	H	A	A	H	A	A	H	A	A	A	A	A	A	A	A	A
565641	1	A	A	H	H	H	H	H	H	H	H	H	A	A	H	A	A	H	H	H	H	A	A	A	H	A	A	A	A	H	H	A	A	A	H	H	H	H	A	H	H	H	H	H	H	H	A	A	H
565645	1	-	-	-	-	-	A	A	-	B	-	-	-	-	-	-	-	A	-	-	-	-	-	-	-	-	-	-	-	-	-	-	-	-	A	A	-	A	-	A	-	-	-	H	A	A	-	-	-
565646	1	-	-	-	-	-	A	A	-	A	-	-	-	-	-	-	-	A	-	-	-	-	-	-	-	-	-	-	-	-	-	-	-	-	A	A	-	A	-	A	-	-	-	A	A	A	-	-	-
565653	1	A	A	B	B	B	B	B	B	B	B	B	H	A	B	H	-	B	B	B	B	A	A	A	B	A	A	A	A	B	B	A	H	-	B	B	B	B	H	B	B	B	B	B	B	B	A	A	B
565669	1	A	A	-	-	-	-	A	-	-	-	-	A	A	A	A	-	-	-	-	-	A	A	A	-	A	A	A	A	-	A	A	H	A	A	A	-	-	A	-	-	-	-	-	A	-	A	A	-
592529	1	A	A	A	A	H	A	A	A	A	A	A	A	A	A	A	A	A	A	H	A	H	A	A	A	A	A	A	A	A	A	A	A	A	A	A	A	A	A	A	A	A	H	A	A	A	A	H	A
592555	1	A	A	A	A	A	A	A	A	A	A	A	A	A	A	H	A	A	A	A	A	A	A	A	A	A	A	H	A	A	A	A	A	A	A	A	A	A	A	A	A	A	A	A	A	A	A	A	A
592567	1	H	H	H	H	H	H	H	H	H	H	H	H	H	H	H	H	H	H	H	H	H	H	H	H	H	H	H	H	H	H	H	H	H	H	H	H	H	H	H	H	H	H	H	H	H	H	H	H
592575	1	A	A	A	A	A	A	A	A	A	A	A	A	A	A	A	A	A	A	A	A	A	A	A	A	A	A	A	A	A	A	A	A	A	A	A	A	A	A	A	A	A	A	A	A	A	A	A	A
597091	1	H	H	A	A	H	H	H	H	H	A	A	A	A	H	A	A	A	A	H	A	A	A	A	A	H	A	A	A	A	A	A	A	A	A	A	A	A	A	A	H	A	A	A	A	A	A	A	A
597092	1	H	H	H	H	A	H	A	H	H	H	H	H	H	H	A	A	H	H	H	H	H	H	H	H	H	H	H	H	H	H	H	H	A	H	H	H	H	H	H	H	H	H	H	H	H	H	H	H
597117	1	H	H	H	H	H	H	H	H	H	H	H	H	H	H	H	H	A	H	H	H	H	H	H	H	H	H	H	H	H	H	H	A	A	H	H	H	H	H	H	H	H	H	H	H	H	H	H	H
608396	1	A	A	A	A	A	H	A	A	A	A	A	A	A	A	A	-	A	A	A	A	A	A	A	A	A	A	A	A	A	A	A	A	A	A	A	A	A	A	A	A	A	A	A	A	A	A	A	A
608411	1	A	A	A	H	-	A	A	A	A	A	A	A	A	A	A	A	A	A	A	A	A	A	A	A	A	A	A	A	A	A	A	A	A	A	A	A	A	A	A	A	A	A	A	A	A	A	A	A
608430	1	H	A	A	A	A	A	A	A	A	A	A	A	A	A	H	-	A	A	A	A	A	A	H	A	A	A	A	A	A	A	A	A	A	A	A	A	A	A	A	A	A	A	A	A	A	H	A	H
608438	1	H	A	A	A	A	A	A	A	A	A	A	A	A	A	H	-	A	A	A	A	A	A	H	A	A	A	A	A	A	A	A	A	A	A	A	A	A	A	A	A	A	A	A	A	A	H	A	H
608452	1	A	A	A	A	-	A	A	A	A	A	A	A	A	A	A	A	A	A	A	A	A	A	H	A	A	A	A	A	A	A	A	A	A	A	A	A	A	A	A	A	A	A	A	A	A	A	A	A
608465	1	A	A	A	A	-	H	A	A	A	A	A	A	A	A	A	A	A	A	A	A	A	A	A	A	H	A	A	A	A	A	H	A	H	A	A	A	H	A	A	A	A	A	A	A	A	A	A	A
608466	1	A	A	A	A	-	A	H	A	H	A	A	A	A	A	A	A	A	A	A	A	A	A	A	A	H	H	A	A	A	A	A	A	A	A	H	A	A	A	H	A	A	A	A	A	A	A	A	A
616098	1	A	A	A	A	A	A	A	A	A	A	A	A	A	A	A	-	A	A	A	A	H	A	A	H	A	H	A	A	A	A	A	A	A	A	A	A	A	A	A	A	A	A	A	A	A	H	A	A
616121	1	A	A	A	A	A	A	A	A	A	A	A	A	A	A	A	A	A	A	A	A	A	A	A	A	A	A	A	A	H	A	A	A	A	A	A	A	A	A	A	A	A	A	A	A	A	A	A	A
616270	1	A	A	A	A	A	A	A	A	A	A	A	A	A	A	A	A	A	A	H	A	A	A	A	A	A	A	A	A	A	A	A	A	H	A	A	A	A	A	A	A	A	A	A	A	A	A	A	A
616346	1	H	H	H	H	H	H	H	H	H	H	H	H	H	H	H	H	H	H	H	H	H	H	H	H	H	H	H	H	H	H	H	H	H	H	H	H	H	H	H	H	H	H	H	H	H	H	H	H
616386	1	A	A	A	A	A	A	A	A	A	A	A	A	A	A	A	A	H	A	A	A	A	A	A	A	A	A	A	A	A	A	H	A	A	A	A	A	A	A	A	A	A	A	A	A	A	A	A	A
616396	1	B	B	B	B	B	B	B	B	B	B	B	B	B	B	B	B	B	B	B	B	B	B	B	B	B	B	B	B	B	B	H	B	B	B	B	B	H	B	B	B	B	B	B	B	B	B	B	B
616399	1	A	A	A	A	A	A	A	H	A	A	A	A	A	A	A	A	A	A	A	A	H	A	A	A	A	A	A	A	A	A	A	A	A	A	A	A	A	A	A	A	A	A	A	A	A	A	A	A
618131	1	A	A	A	A	A	A	A	H	A	A	A	A	A	A	A	-	A	A	A	A	A	A	A	A	A	A	A	A	A	A	A	A	A	A	A	A	A	A	A	A	A	A	A	A	A	A	A	A
618192	1	A	A	H	A	A	A	A	A	H	A	A	A	A	A	A	A	A	A	A	A	A	A	A	A	A	A	A	A	A	A	A	H	A	A	A	A	A	H	A	A	A	A	A	H	A	A	A	A
618193	1	A	A	A	A	A	A	A	A	A	A	A	A	A	A	A	A	A	A	A	A	A	A	A	A	A	A	A	A	A	A	A	A	A	A	A	A	A	A	A	A	A	A	A	A	A	A	A	A
618217	1	A	A	A	A	A	A	A	A	A	A	A	A	A	A	A	A	A	A	A	A	H	A	A	A	A	A	A	A	A	A	A	A	A	A	A	A	A	A	A	A	A	A	A	A	A	A	A	A
618240	1	A	A	A	A	A	A	A	A	A	A	A	A	A	A	A	A	A	A	A	A	A	A	A	A	A	A	A	A	A	A	A	A	A	A	A	A	A	A	A	A	A	A	A	A	A	A	A	A
618244	1	A	A	H	A	A	A	A	A	A	A	A	A	A	A	A	A	A	H	A	A	A	A	A	A	A	A	A	A	A	A	A	A	A	A	A	A	A	A	A	A	A	A	A	A	A	A	A	A
620645	1	A	H	A	A	A	A	A	A	A	A	A	A	A	A	A	-	A	A	A	A	A	A	A	A	A	A	A	A	A	A	A	A	A	A	A	A	A	A	A	A	A	A	A	A	A	A	A	A
627305	1	A	A	B	B	B	B	B	B	B	B	B	A	A	B	A	-	B	B	B	B	A	A	A	B	A	A	A	A	B	B	A	-	A	B	B	B	B	A	B	-	B	B	B	B	B	A	A	B
630977	1	A	A	B	B	B	B	B	B	B	B	B	A	A	B	A	A	B	B	B	B	A	A	A	B	A	A	A	A	B	B	A	A	A	B	B	B	B	A	B	B	B	B	B	B	B	A	A	B
644791	1	A	A	B	B	B	B	B	B	B	B	B	A	A	B	A	A	B	B	B	B	A	A	A	B	A	A	A	A	B	B	A	A	-	B	B	B	B	A	B	B	B	B	B	B	B	A	A	B
651757	1	-	A	-	B	-	-	-	-	-	-	B	A	A	-	-	-	-	-	-	-	A	A	-	-	-	-	-	-	-	-	-	-	-	B	-	-	-	A	-	-	B	-	-	-	-	-	-	-
651984	1	-	-	-	-	-	-	-	-	-	B	B	-	-	-	-	-	B	-	-	-	-	-	-	-	-	-	-	-	-	B	-	-	-	-	B	-	-	-	-	-	-	-	-	B	-	-	-	-
663230	1	A	A	A	A	A	A	A	A	A	A	A	A	A	A	A	-	A	A	A	A	A	A	A	A	A	A	A	A	A	A	A	A	A	A	A	A	A	A	A	A	A	A	H	A	A	A	A	A
693039	1	A	A	A	A	A	A	A	A	A	A	A	A	A	A	A	A	A	A	A	A	A	A	A	A	A	A	A	A	A	A	A	A	A	A	A	A	A	A	A	A	A	A	A	A	A	A	A	A
693059	1	A	A	A	A	A	A	A	A	A	A	A	A	A	A	A	B	A	A	A	A	A	A	A	A	A	A	A	A	A	A	A	A	A	A	A	A	A	A	A	A	A	A	A	A	A	A	A	A
693372	1	A	A	-	-	-	-	-	B	B	-	-	A	A	B	-	A	-	B	-	-	-	-	-	-	-	A	-	A	-	B	-	-	A	B	B	B	B	-	B	-	B	-	B	B	B	A	A	B
703408	1	-	-	B	-	-	A	-	-	-	-	B	-	-	-	-	-	-	B	B	-	-	-	-	-	-	-	-	-	-	H	A	-	-	-	-	-	-	-	-	-	-	-	-	-	-	-	-	-
706892	1	A	A	A	H	A	A	A	A	H	A	A	A	A	A	-	A	A	A	-	A	A	A	A	-	A	A	A	A	A	H	A	-	-	A	A	A	A	A	A	A	A	A	A	-	A	-	A	A
718251	1	A	A	A	A	H	A	A	A	A	A	A	A	A	A	A	A	A	A	H	A	A	A	A	A	A	A	A	A	A	A	A	A	H	A	A	A	A	A	A	A	A	A	A	A	A	A	A	A
718252	1	A	A	A	A	A	A	A	A	A	A	A	A	A	A	A	A	A	A	A	A	A	A	A	A	A	A	A	H	A	A	A	A	A	A	A	A	A	A	A	A	A	A	A	A	A	A	A	A
718277	1	A	A	A	A	H	A	A	A	A	A	A	A	A	A	A	A	A	A	H	A	A	A	A	A	A	A	A	A	A	A	A	A	H	A	A	A	A	A	A	A	A	A	A	A	A	A	A	A
718279	1	B	B	B	B	B	B	B	B	B	B	B	B	B	B	B	B	B	B	B	B	B	B	B	B	B	B	B	H	B	B	B	B	B	B	B	B	B	B	B	B	B	B	B	B	B	B	B	B
732055	1	A	A	A	A	A	A	A	A	A	A	A	A	H	A	A	A	A	A	A	A	A	A	A	A	A	A	A	A	H	A	A	A	A	A	A	A	A	A	A	A	A	A	A	A	A	A	A	A
732191	1	A	A	A	A	A	A	A	A	A	A	A	A	A	A	A	-	A	A	A	A	A	A	A	A	A	A	A	A	A	A	A	A	A	A	A	A	A	A	A	A	A	A	A	A	A	H	A	A
735955	1	A	A	A	A	A	A	A	A	A	A	A	A	A	A	A	-	A	A	A	A	A	A	A	A	A	A	H	A	A	A	A	A	A	A	A	A	A	A	H	A	A	A	A	A	A	A	A	A
736080	1	A	A	A	A	A	-	H	A	A	A	A	A	A	A	A	-	A	A	A	A	A	A	A	A	A	A	A	A	A	A	A	A	A	A	A	A	A	A	A	A	A	A	A	A	A	A	A	A
736092	1	A	A	A	A	A	-	A	A	A	A	A	A	A	A	A	-	A	A	A	A	A	A	A	A	A	A	A	A	A	A	A	A	A	H	A	A	A	A	A	A	A	A	A	A	A	A	A	A
736096	1	A	A	A	A	A	-	A	A	A	A	A	A	A	A	A	-	A	A	A	A	A	A	A	A	A	A	A	A	A	A	A	A	A	A	A	A	A	A	A	A	A	A	A	A	A	A	A	A
736100	1	A	A	A	A	A	-	A	A	A	A	A	A	A	A	A	-	A	A	A	A	A	A	A	A	A	A	A	A	H	A	A	A	A	A	A	A	A	A	A	A	A	A	A	A	A	A	A	A
736103	1	A	A	A	A	A	-	A	A	A	A	A	A	A	A	A	-	A	A	A	A	A	A	A	A	A	A	A	A	A	A	A	A	A	A	A	A	A	A	A	A	A	A	A	A	A	A	H	A
736194	1	A	A	-	A	-	A	A	A	A	A	A	A	A	A	A	-	A	A	A	A	A	A	A	A	A	A	A	A	A	H	A	A	A	A	A	A	A	A	A	A	A	H	A	A	A	A	H	A
736430	1	A	A	A	A	H	A	A	A	A	A	A	A	A	A	A	A	A	A	A	H	A	A	A	A	A	A	A	A	A	A	A	A	A	A	A	A	A	A	A	A	A	A	A	A	A	A	A	A
754761	1	A	A	A	A	A	A	A	A	H	A	A	A	A	H	A	A	A	A	A	A	A	A	A	-	A	A	A	A	A	A	A	A	A	A	A	H	A	A	A	A	A	A	A	A	H	A	A	A
754762	1	A	A	A	A	A	A	A	A	A	A	A	A	A	A	A	A	A	A	H	H	A	A	A	-	H	A	A	A	A	A	A	A	A	A	A	A	A	A	A	A	A	A	A	A	A	A	A	A
754765	1	A	A	A	A	A	A	A	A	A	H	A	A	A	A	A	A	A	H	A	A	A	A	A	-	A	A	A	A	A	A	A	A	A	A	A	A	A	A	A	A	A	H	A	A	A	A	A	A
754766	1	A	A	A	A	A	A	A	A	H	H	A	A	A	H	A	A	A	H	H	H	A	A	A	-	H	A	A	H	A	A	A	A	A	A	A	H	A	A	A	A	A	H	A	H	H	A	A	A
754767	1	A	A	A	A	A	A	A	A	H	H	A	A	A	H	A	A	A	H	H	H	A	A	A	-	H	A	A	H	A	A	A	A	A	A	A	H	A	A	A	A	A	H	A	H	H	A	A	A
754770	1	A	A	A	A	A	A	A	A	H	H	A	A	A	H	A	A	A	H	H	H	A	A	A	-	H	A	A	H	A	A	A	A	A	A	A	H	A	A	A	A	A	H	A	H	H	A	A	A
754910	1	A	A	A	A	A	A	A	A	A	A	A	A	A	A	A	A	A	A	A	A	A	A	A	A	A	A	A	A	A	A	A	A	A	A	A	A	A	A	A	A	A	A	A	A	A	A	A	A
785740	1	-	-	B	B	-	B	B	B	-	-	B	A	A	B	A	-	-	B	-	B	-	A	A	B	A	A	A	-	-	B	-	-	-	B	B	-	B	A	B	B	B	B	B	B	B	-	A	B
785742	1	-	-	B	B	-	B	B	B	-	-	B	A	A	B	A	-	-	B	-	B	-	A	A	B	A	A	A	-	-	B	-	-	-	B	B	-	B	A	B	B	B	B	B	B	B	-	A	B
789743	1	A	A	A	A	-	H	A	A	A	A	A	A	A	A	A	-	A	A	A	A	-	A	A	A	A	H	A	A	A	A	A	A	A	A	A	A	A	A	A	A	A	A	A	A	A	A	H	A
789744	1	H	H	B	H	-	H	H	B	H	A	B	B	H	B	H	-	B	H	B	B	-	B	H	H	H	B	B	B	B	B	B	H	A	B	B	H	B	B	B	H	H	B	B	B	B	B	B	H
789751	1	A	A	A	A	-	A	A	A	A	A	A	H	A	A	A	-	A	A	A	A	-	A	A	A	A	A	A	A	A	A	A	A	A	A	A	A	A	A	A	A	A	A	A	H	A	A	A	A
789753	1	A	A	A	A	-	A	A	A	A	A	A	A	A	A	A	-	A	A	A	A	-	A	A	A	A	H	A	A	A	A	A	A	A	A	A	A	A	A	A	A	A	A	A	A	A	A	A	A
789759	1	H	A	A	A	-	A	A	A	A	A	A	A	H	A	H	-	A	A	A	A	-	A	A	A	H	H	A	A	A	A	A	A	A	A	H	A	A	A	A	A	H	A	A	A	A	H	A	H
789766	1	H	A	A	A	-	A	A	A	H	A	A	A	A	A	A	-	A	A	A	A	-	A	H	A	A	H	A	A	A	A	A	A	A	A	A	H	A	A	A	A	A	A	A	A	H	A	A	A
789769	1	A	A	A	A	-	A	A	A	A	A	A	A	A	A	A	-	A	A	A	A	-	A	A	A	A	H	A	A	A	A	A	A	A	A	A	A	A	A	A	A	A	A	A	A	A	A	A	A
789770	1	H	H	H	H	-	H	H	H	H	B	H	H	H	H	H	-	H	H	H	H	-	H	H	H	H	H	H	H	H	H	H	H	B	H	H	H	H	H	H	H	H	H	H	H	H	H	H	H
801273	1	-	A	-	-	-	-	-	-	-	-	-	A	A	-	A	-	-	-	-	-	A	A	A	-	A	A	A	A	B	-	A	A	-	-	B	B	-	A	-	-	-	-	B	-	-	A	A	-
807197	1	A	A	A	A	A	A	A	A	A	A	A	A	A	A	A	A	A	A	A	A	A	A	A	A	A	H	A	A	A	A	A	A	A	A	A	A	A	A	A	A	A	A	A	A	A	A	A	A
807208	1	A	A	A	A	A	A	A	A	A	A	A	A	A	A	A	A	A	A	A	A	A	A	A	A	A	A	A	A	A	A	A	A	A	A	A	A	A	A	A	A	A	A	H	A	A	A	A	A
807231	1	A	A	A	A	A	A	A	A	A	A	A	A	A	A	A	-	A	A	A	A	A	A	A	A	A	A	A	A	A	A	A	A	A	A	A	A	A	A	A	A	A	A	A	H	A	A	A	A
807384	1	A	A	A	A	A	A	A	A	A	A	A	A	A	A	A	A	A	A	A	A	A	A	A	A	A	A	A	A	A	A	A	A	A	A	A	A	A	A	A	A	A	A	A	A	A	A	A	A
807413	1	-	A	A	A	-	A	A	A	A	A	A	A	A	A	A	-	A	A	A	A	A	A	A	A	H	A	A	A	A	A	A	A	A	A	A	A	A	A	A	A	A	A	A	A	A	A	A	A
807417	1	A	A	A	A	-	A	A	A	A	A	H	A	A	A	A	-	A	A	A	A	A	A	A	A	H	A	A	A	A	H	A	A	-	A	H	A	A	A	A	A	H	H	A	A	A	A	A	H
807420	1	H	A	A	A	-	A	A	A	H	A	A	A	A	H	A	-	H	A	A	A	A	A	A	A	H	A	A	A	A	H	A	A	-	A	A	A	A	H	A	H	H	A	A	A	A	H	A	H
807421	1	A	A	A	A	-	A	A	A	A	A	A	A	A	A	A	-	A	A	A	A	A	A	A	A	A	A	A	A	A	A	A	A	-	A	A	A	A	A	A	A	A	A	A	A	A	A	A	A
807422	1	H	A	A	A	-	A	A	A	A	A	A	A	A	A	A	-	A	A	A	A	A	A	A	A	A	A	A	A	A	A	A	A	-	A	A	A	A	A	A	A	A	A	A	A	A	H	A	A
807424	1	-	A	A	A	-	A	A	H	A	A	A	A	A	A	A	-	A	A	A	A	A	A	A	A	A	A	A	A	A	A	H	A	A	A	A	A	A	A	A	A	A	A	A	A	A	A	A	A
807444	1	A	A	A	A	-	A	A	A	A	A	A	A	A	A	A	-	A	H	A	A	A	A	A	B	A	A	A	A	A	A	A	A	-	A	A	A	A	A	A	H	A	A	A	A	A	A	A	A
807447	1	-	A	A	A	-	A	A	A	A	A	A	A	A	A	A	-	A	A	A	A	A	A	A	A	A	A	A	A	A	A	A	A	A	A	A	A	A	A	A	A	A	A	A	A	A	A	A	A
807460	1	A	A	H	A	A	A	A	A	A	A	A	A	H	A	A	-	A	A	A	A	A	H	A	A	A	H	A	A	A	A	A	A	A	A	A	A	A	H	A	A	A	A	A	A	H	A	A	A
807466	1	B	B	H	B	B	B	B	B	B	B	B	B	H	B	B	-	B	B	B	B	B	H	B	B	B	H	B	B	B	B	B	B	B	B	B	B	B	H	B	B	B	B	B	B	H	B	B	B
807498	1	A	A	A	A	A	A	A	A	A	A	A	A	A	A	A	-	A	A	A	A	A	A	A	A	A	A	A	A	A	A	A	A	A	A	A	A	A	A	A	A	A	A	A	A	A	A	A	A
807508	1	A	A	A	A	A	A	A	A	A	A	A	A	A	A	A	A	A	A	A	A	A	A	A	A	A	A	A	A	A	A	A	A	A	A	A	A	A	A	A	H	A	A	A	A	A	A	A	A
807510	1	A	A	A	A	A	A	A	A	A	A	A	A	A	A	A	-	A	A	A	A	A	A	A	A	A	A	A	A	A	A	A	A	A	A	A	A	A	A	A	A	A	A	A	A	A	A	A	A
807515	1	B	B	H	B	B	B	B	B	B	B	B	B	H	B	B	-	B	B	B	B	B	H	B	B	B	H	B	B	B	B	B	B	B	B	B	B	B	H	B	B	B	B	B	B	H	B	B	B
807531	1	A	A	A	A	A	A	A	A	A	A	A	H	A	A	A	A	A	A	A	A	A	A	A	A	A	A	H	A	A	A	A	A	A	A	A	A	A	A	H	A	A	A	A	A	A	A	A	A
816130	1	A	A	A	A	A	H	A	A	A	A	A	A	A	A	A	-	-	A	A	A	A	H	A	A	A	A	A	A	A	A	A	A	A	A	A	A	A	A	A	A	A	-	A	A	A	H	A	A
819427	1	-	A	-	-	B	-	-	-	B	B	B	A	A	B	A	-	B	-	B	B	-	-	A	-	A	-	-	-	-	B	-	-	-	-	-	-	-	A	-	B	B	-	-	B	B	-	A	B
819469	1	-	A	-	-	B	-	-	-	B	B	B	A	A	B	A	-	B	-	B	B	-	-	A	-	A	-	-	-	-	B	-	-	-	-	-	-	-	A	-	B	B	-	-	B	B	-	A	B
819773	1	A	A	A	A	A	A	-	A	A	A	A	A	A	A	A	A	A	A	A	A	A	A	A	-	A	A	A	A	A	A	A	A	-	A	A	A	-	A	A	A	A	A	A	A	H	A	A	A
819777	1	A	A	A	A	A	A	-	A	A	A	A	A	A	A	A	A	A	A	A	A	A	A	A	-	A	A	A	A	A	A	A	A	-	A	A	A	-	A	A	H	A	A	A	H	A	A	A	A
819789	1	A	A	A	H	-	A	A	A	A	A	A	A	H	A	A	-	A	A	A	A	-	-	A	-	A	A	A	-	-	A	A	A	-	A	-	A	A	A	A	H	A	A	A	A	A	-	A	A
823172	1	A	A	-	-	-	A	A	-	A	-	A	A	A	B	-	-	-	-	-	A	-	-	A	-	A	A	-	-	-	-	A	-	-	-	-	-	A	-	A	A	-	A	-	-	A	H	A	-
823176	1	A	B	-	-	-	A	A	-	A	-	A	A	A	A	-	-	-	-	-	A	-	-	A	-	A	A	-	-	-	-	A	-	-	-	-	-	A	-	A	A	-	A	-	-	A	A	A	-
823180	1	A	A	-	-	-	B	A	-	A	-	A	A	A	A	-	-	-	-	-	B	-	-	A	-	A	A	-	-	-	-	A	-	-	-	-	-	B	-	A	A	-	A	-	-	A	A	A	-
824735	1	A	A	A	A	A	A	A	A	A	A	A	A	A	A	A	A	A	A	A	A	A	A	A	A	A	A	A	A	A	A	A	A	A	A	A	A	A	A	A	A	A	A	A	A	A	A	A	A
824743	1	A	A	A	A	A	A	A	A	A	A	A	A	A	A	A	A	A	A	H	A	A	A	A	A	A	A	A	A	A	A	A	A	A	A	A	A	A	A	A	A	A	A	A	A	A	A	A	A
824764	1	A	A	H	A	A	A	A	A	A	A	A	A	A	A	A	A	A	A	A	A	A	A	A	A	A	A	A	A	A	A	A	A	A	A	A	A	A	A	A	A	A	A	A	A	A	A	A	A
827537	1	A	A	A	A	A	A	A	H	A	A	A	A	A	A	A	-	A	A	A	A	A	A	A	A	A	A	A	A	A	A	A	A	-	A	A	A	A	A	A	H	A	A	A	A	A	A	A	A
828600	1	A	A	A	A	A	A	A	A	A	A	A	A	A	A	A	A	A	A	A	A	A	A	A	A	A	H	A	A	A	A	A	A	A	A	A	A	A	A	A	A	A	A	A	A	A	A	A	A
831794	1	H	A	A	A	A	A	A	A	A	A	A	A	A	A	A	A	A	H	A	A	A	A	A	A	A	A	A	A	H	A	A	H	A	A	A	A	A	A	A	A	A	H	A	A	A	A	A	A
838653	1	A	A	A	A	-	A	A	H	A	A	A	A	A	A	A	-	A	A	A	A	A	A	A	A	A	H	A	A	A	A	A	A	A	A	A	A	A	A	A	A	A	A	A	A	A	A	A	A
838655	1	A	A	A	A	-	A	A	A	H	A	A	A	A	A	A	-	A	H	A	H	A	A	A	A	A	A	A	A	A	A	A	A	H	A	A	A	A	A	A	A	A	A	A	A	A	A	A	A
838656	1	A	A	A	A	-	A	A	A	A	A	A	A	A	A	A	-	A	A	A	A	A	A	A	A	A	A	A	A	H	A	A	A	A	A	A	A	A	A	A	A	A	A	A	A	A	A	H	A
838671	1	A	A	A	A	-	A	A	A	A	A	A	A	A	A	A	-	A	A	A	A	A	A	A	H	A	A	A	A	A	A	A	A	A	A	A	A	A	A	A	A	A	A	A	A	A	A	A	A
838792	1	A	A	A	A	-	A	A	A	A	A	A	A	A	A	A	-	A	A	A	A	A	A	A	A	A	A	A	A	A	A	A	A	A	A	A	A	A	A	A	A	A	A	A	A	A	A	H	A
838932	1	A	A	A	A	A	A	A	A	A	H	A	A	A	A	A	A	A	A	A	A	A	A	A	A	A	A	A	A	A	A	A	A	A	A	A	H	A	A	A	A	A	A	A	A	A	A	A	A
842032	1	A	A	A	A	A	A	A	A	A	A	A	A	A	A	A	A	A	A	A	A	A	A	A	A	A	A	A	A	A	A	A	A	A	A	A	A	A	A	A	A	A	A	A	A	A	A	A	A
842049	1	A	A	A	A	A	A	A	A	A	A	A	A	A	A	A	A	A	A	A	A	A	A	A	A	A	A	A	A	A	A	A	A	H	A	A	A	A	A	A	A	A	A	A	A	A	A	A	A
842063	1	A	A	A	A	A	A	A	A	A	A	A	A	A	A	A	A	A	A	A	A	A	A	A	H	A	A	A	A	A	A	A	A	A	A	A	A	A	A	A	A	A	A	A	A	A	A	A	A
842068	1	A	A	A	A	A	A	A	A	A	A	A	A	A	A	A	A	A	A	A	A	A	A	A	A	A	A	A	A	A	A	A	A	A	A	A	A	A	A	A	A	A	A	A	A	A	A	A	A
843385	1	A	A	-	-	-	-	-	-	-	A	-	A	A	-	A	A	-	-	-	-	A	A	A	-	A	A	A	A	-	-	A	A	A	B	-	-	-	A	-	-	-	-	-	-	-	A	A	-
880915	1	A	A	A	A	A	A	A	A	A	A	A	A	A	A	A	A	A	A	A	A	A	A	A	A	A	A	A	A	A	A	A	A	A	A	A	A	A	A	A	A	A	A	A	A	A	A	A	A
880945	1	A	A	B	B	B	B	B	B	B	B	B	A	A	B	A	A	B	B	B	B	A	A	A	B	A	A	A	A	B	B	A	A	A	B	B	B	B	A	B	B	B	B	B	B	B	A	A	B
880965	1	A	A	A	A	-	A	A	A	A	H	A	A	A	A	A	A	A	A	A	A	A	A	A	A	A	A	A	A	A	A	A	A	H	A	A	A	H	A	A	A	A	A	A	A	A	A	A	H
880968	1	H	A	A	A	-	A	A	A	A	A	A	A	A	A	A	A	A	A	A	A	A	A	A	A	A	H	A	A	A	A	A	A	A	A	A	A	A	A	A	A	A	A	A	A	A	A	A	A
880971	1	A	A	A	A	-	A	A	A	A	A	A	A	A	A	A	A	A	A	A	A	A	A	A	A	A	A	A	A	A	A	A	A	A	A	A	A	A	A	A	A	A	A	A	A	A	A	A	A
880983	1	A	A	A	A	-	A	H	A	A	A	A	A	A	A	A	A	A	A	A	A	A	A	A	A	A	A	A	A	A	A	A	A	A	A	A	A	A	A	A	A	A	A	A	A	A	A	A	A
881090	1	A	A	A	A	A	A	A	A	A	A	A	A	A	A	A	A	A	A	A	A	A	A	A	A	A	A	A	A	A	A	A	A	A	A	A	A	A	A	H	A	A	A	A	A	A	A	A	A
881309	1	-	B	-	A	A	B	A	-	-	-	-	-	-	A	-	-	-	-	-	-	B	-	-	A	A	-	-	-	-	-	A	-	-	A	A	-	A	A	-	-	-	-	-	A	A	A	A	A
887600	1	A	A	A	A	A	A	A	A	A	A	A	A	A	A	A	-	A	A	A	A	A	A	A	A	A	A	H	A	A	A	A	A	H	A	A	A	A	A	A	A	A	A	A	A	A	A	A	A
887621	1	A	A	A	A	A	A	A	A	A	A	A	A	A	A	A	-	A	A	A	A	A	A	A	A	A	A	A	A	A	A	A	A	A	A	A	A	A	A	A	A	A	A	A	A	A	A	A	A
887628	1	A	A	A	A	A	A	A	A	A	H	A	A	A	A	A	-	A	A	A	A	A	A	A	A	A	A	A	A	A	A	A	A	A	A	A	A	A	A	A	A	A	A	A	A	A	A	A	A
890039	1	A	A	A	A	A	A	A	A	A	-	A	A	A	A	A	-	A	A	A	A	A	A	A	A	A	A	A	A	A	A	A	A	-	A	A	A	A	A	A	A	A	A	H	A	A	A	A	A
890041	1	A	A	A	A	A	A	A	A	A	-	A	A	A	A	A	-	A	A	A	A	A	A	A	A	A	A	A	A	A	A	A	A	-	A	A	A	A	A	A	A	A	A	A	A	H	A	A	A
898180	1	-	-	A	A	A	A	A	A	A	A	A	A	-	A	A	-	A	H	A	A	-	-	-	A	-	-	-	-	H	A	-	-	-	H	A	A	A	-	A	A	A	A	A	A	A	-	-	A
898204	1	-	-	A	A	A	H	H	A	H	B	A	A	-	A	A	-	A	A	A	A	-	-	-	A	-	-	-	-	A	H	-	-	-	A	A	A	H	-	A	H	A	H	A	H	H	-	-	H
898219	1	-	-	A	H	A	H	A	H	A	B	H	A	-	H	A	-	A	H	A	H	-	-	-	A	-	-	-	-	H	H	-	-	-	H	A	A	H	-	A	H	A	H	A	A	A	-	-	A
898220	1	-	-	H	H	A	A	H	A	H	A	A	A	-	A	A	-	A	A	A	A	-	-	-	A	-	-	-	-	H	A	-	-	-	A	H	A	H	-	A	H	A	A	H	H	H	-	-	H
898222	1	-	-	A	H	A	H	A	A	H	B	H	B	-	H	B	-	A	H	A	H	-	-	-	A	-	-	-	-	A	H	-	-	-	H	H	H	H	-	A	H	A	H	H	H	H	-	-	H
898228	1	-	-	A	H	A	H	A	H	H	B	H	A	-	H	A	-	H	A	A	H	-	-	-	A	-	-	-	-	H	H	-	-	-	H	H	A	H	-	A	H	A	H	H	H	H	-	-	H
905134	1	-	-	-	B	B	A	B	-	-	-	B	A	A	H	-	-	-	-	-	-	-	-	A	-	A	-	A	-	-	B	A	A	-	B	-	-	B	A	A	B	B	-	-	A	A	-	-	-
905138	1	-	-	-	B	B	A	B	-	-	-	B	A	A	H	-	-	-	-	-	-	-	-	A	-	A	-	A	-	-	B	A	A	-	B	-	-	B	A	A	B	B	-	-	A	A	-	-	-
905143	1	-	-	-	B	B	A	B	-	-	-	B	A	A	H	-	-	-	-	-	-	-	-	A	-	A	-	A	-	-	B	A	A	-	B	-	-	B	A	A	B	B	-	-	A	A	-	-	-
920795	1	A	A	A	A	A	A	A	A	A	A	A	A	A	A	A	-	A	A	A	A	A	A	A	A	A	A	A	A	A	A	A	A	A	A	A	A	A	A	A	H	A	A	H	A	A	A	A	A
920802	1	A	A	B	B	B	B	B	B	B	B	B	A	A	B	A	-	B	B	B	B	A	A	A	B	A	A	A	A	B	B	A	A	A	B	B	B	B	A	B	B	B	B	B	B	B	A	A	B
922016	1	A	A	-	A	-	A	A	A	A	-	A	A	A	A	A	-	A	A	A	A	A	A	A	-	A	A	A	A	A	A	A	A	A	A	A	A	A	A	A	A	A	A	A	A	A	A	A	A
929596	1	A	A	A	A	A	A	A	A	A	A	A	A	A	A	A	-	A	A	A	A	A	A	A	A	A	A	A	A	A	A	A	A	A	A	A	A	A	A	A	A	A	A	A	A	A	A	A	A
929611	1	A	H	A	A	A	A	A	A	A	A	A	A	A	A	A	-	A	A	A	A	A	A	A	A	A	A	A	A	H	A	A	A	A	A	A	A	A	A	A	A	A	A	A	A	A	A	A	A
929655	1	A	A	A	A	A	A	A	A	A	A	H	A	A	A	A	-	A	A	A	A	A	A	A	H	A	A	A	A	A	A	A	A	A	A	A	A	A	A	A	A	A	A	A	A	A	A	A	A
929658	1	H	H	H	H	A	H	H	H	H	H	H	H	H	H	H	-	H	H	H	H	A	A	H	H	H	A	H	H	A	H	H	H	A	A	H	H	H	A	A	H	H	H	H	H	H	A	H	H
929663	1	A	A	A	A	A	A	A	A	A	A	A	H	H	A	H	-	H	A	H	A	A	A	A	A	A	A	A	A	H	H	H	A	A	A	A	A	H	A	A	A	A	A	A	A	A	A	A	A
929664	1	A	A	A	A	A	H	A	A	H	A	A	A	A	A	A	-	A	H	A	A	A	A	A	A	A	A	A	A	A	A	A	A	A	A	A	A	H	A	A	A	A	A	A	A	A	A	A	A
929671	1	A	A	A	A	A	A	A	A	A	A	A	A	A	A	A	-	A	A	A	A	A	A	A	A	A	A	A	A	A	A	A	A	A	A	A	A	H	A	A	A	A	A	A	A	A	A	A	A
929672	1	A	A	H	H	A	A	A	A	A	A	A	H	A	H	H	-	H	A	H	H	A	A	H	A	H	A	A	A	A	A	H	A	B	A	H	H	H	A	A	H	A	H	H	H	A	H	H	A
929720	1	A	A	A	A	A	A	A	A	A	A	A	A	A	A	A	-	A	A	A	A	A	A	H	A	A	A	H	A	A	A	A	A	A	A	A	A	A	A	A	A	A	A	A	A	A	A	A	A
929740	1	A	A	A	A	A	A	A	A	A	A	A	A	A	A	A	-	A	A	A	A	A	A	A	A	A	A	A	A	A	A	A	A	A	A	A	A	A	A	A	A	A	A	A	A	A	A	A	A
957469	1	A	A	-	A	A	-	A	-	A	A	A	A	A	A	A	A	A	A	A	A	A	A	A	A	A	A	A	-	A	A	A	A	A	A	A	A	A	H	A	A	A	A	A	A	A	A	A	A
957595	1	A	-	-	-	-	-	-	-	-	A	-	-	B	-	-	-	-	-	-	-	-	A	A	-	-	A	-	A	-	-	A	A	A	B	-	B	-	A	-	B	B	-	B	-	-	-	A	-
957598	1	A	-	-	-	-	-	-	-	-	B	-	-	B	-	-	-	-	-	-	-	-	A	B	-	-	A	-	A	-	-	A	A	A	A	-	A	-	A	-	A	H	-	A	-	-	-	A	-
957601	1	H	-	-	-	-	-	-	-	-	A	-	-	A	-	-	-	-	-	-	-	-	A	A	-	-	A	-	A	-	-	A	H	A	A	-	A	-	A	-	A	A	-	A	-	-	-	A	-
957604	1	H	-	-	-	-	-	-	-	-	A	-	-	B	-	-	-	-	-	-	-	-	A	A	-	-	A	-	A	-	-	A	A	A	B	-	A	-	B	-	A	H	-	B	-	-	-	A	-
957606	1	A	-	-	-	-	-	-	-	-	A	-	-	B	-	-	-	-	-	-	-	-	A	A	-	-	A	-	A	-	-	A	H	A	A	-	A	-	A	-	A	H	-	A	-	-	-	A	-
957608	1	B	-	-	-	-	-	-	-	-	B	-	-	A	-	-	-	-	-	-	-	-	B	B	-	-	B	-	B	-	-	B	B	B	A	-	A	-	B	-	A	A	-	A	-	-	-	B	-
957616	1	A	-	-	-	-	-	-	-	-	A	-	-	A	-	-	-	-	-	-	-	-	A	A	-	-	B	-	A	-	-	A	A	A	A	-	A	-	A	-	A	A	-	A	-	-	-	B	-
966686	1	A	A	A	A	A	A	A	A	A	A	A	A	A	A	A	-	A	A	A	A	H	A	A	H	A	A	A	A	A	A	A	A	A	A	A	A	A	A	A	A	A	A	A	A	A	A	A	A
966694	1	A	A	H	A	A	A	A	A	A	A	A	A	A	A	A	-	A	A	A	A	H	A	A	A	A	A	A	A	A	A	A	A	A	A	A	A	A	A	A	A	A	A	A	A	A	A	A	A
966822	1	A	H	A	A	-	A	H	A	A	A	A	A	A	A	A	-	A	A	A	A	A	A	A	A	A	A	A	A	A	A	A	A	A	A	A	A	A	A	A	H	A	A	A	A	A	A	A	A
966824	1	A	A	A	A	-	A	A	A	H	A	A	A	A	A	A	-	A	A	A	A	A	A	A	A	A	A	A	A	A	A	A	A	A	A	A	H	A	A	A	A	A	A	A	A	A	A	A	A
966828	1	A	A	A	A	-	A	A	A	A	A	A	A	A	A	A	-	A	A	A	A	A	A	A	A	A	A	A	A	A	A	A	A	A	H	A	H	A	A	H	A	A	A	H	A	A	A	A	A
966830	1	A	A	A	A	-	A	A	A	A	A	A	A	A	A	A	-	A	A	A	A	A	A	A	A	A	A	A	A	A	A	A	A	A	A	A	A	A	A	A	A	A	A	A	A	A	A	A	A
966836	1	A	A	A	A	-	A	A	H	H	A	A	A	A	H	A	-	H	A	H	A	A	H	H	A	H	A	A	H	A	A	A	A	H	A	A	H	A	H	A	A	A	A	H	A	A	H	H	H
966840	1	A	A	A	A	-	A	H	H	A	A	A	A	H	H	A	-	A	A	A	H	A	H	A	A	A	A	A	A	A	A	A	A	A	H	H	A	A	A	A	A	A	H	A	A	A	H	H	A
966846	1	A	A	A	A	-	A	A	A	A	A	A	A	A	A	A	-	A	A	A	A	A	H	A	A	A	A	A	A	A	A	A	A	A	A	A	A	A	A	A	A	A	A	A	A	A	H	H	A
966849	1	A	A	A	H	-	H	H	A	H	A	A	A	A	A	A	-	A	H	H	H	H	A	H	A	H	A	A	A	A	A	A	A	A	H	A	A	A	A	A	A	A	A	A	A	A	A	H	A
966856	1	A	A	A	A	-	A	A	A	A	A	A	A	A	A	A	-	A	A	A	A	A	A	A	A	A	A	A	A	A	A	A	A	A	A	A	A	A	A	A	A	A	A	A	A	A	A	A	A
966864	1	H	A	A	A	-	A	A	H	A	H	A	A	A	A	A	-	A	A	A	A	A	H	A	A	A	A	A	A	H	A	A	A	A	A	A	A	A	A	A	A	A	A	A	A	A	H	A	H
966865	1	A	A	A	A	-	A	A	A	A	A	A	A	A	A	A	-	A	A	A	A	A	A	A	A	A	A	H	A	A	A	H	A	A	A	A	A	A	A	A	A	A	A	A	A	A	A	A	A
966869	1	A	A	A	A	-	A	A	A	A	A	A	A	A	A	A	-	A	A	A	A	A	A	A	A	A	A	A	A	A	A	A	A	A	A	A	A	A	A	A	A	A	A	A	A	A	A	A	A
970841	1	A	A	-	B	B	B	B	B	B	B	B	A	A	B	A	-	B	B	B	B	A	-	A	B	A	A	A	A	B	B	A	A	-	B	B	B	B	A	B	-	B	B	B	B	B	A	A	-
970855	1	A	A	-	B	B	B	B	B	B	B	B	A	A	B	A	-	B	B	B	B	A	-	A	B	A	A	A	A	B	B	A	A	-	B	B	B	B	A	B	-	B	B	B	B	B	A	A	-
980544	1	A	A	-	B	B	B	B	B	B	-	B	H	A	B	A	-	B	B	B	B	A	A	A	B	A	A	A	A	B	B	-	A	A	B	B	B	B	A	B	B	B	B	B	B	B	A	A	B
989662	1	A	-	A	-	-	A	A	A	A	A	A	A	A	A	A	-	A	H	-	-	A	-	A	A	A	-	A	A	-	A	A	-	-	A	A	A	A	A	A	-	A	A	H	A	A	A	A	-
989670	1	A	-	A	-	-	A	A	A	A	A	A	A	A	A	A	-	A	A	-	-	A	-	A	A	A	-	A	A	-	A	A	-	-	A	A	A	A	H	A	-	A	A	A	A	A	A	A	-
989684	1	A	-	A	-	-	A	A	A	A	A	A	A	A	A	A	-	A	H	-	-	A	-	A	A	A	-	A	A	-	A	A	-	-	A	A	A	A	A	A	-	A	A	H	A	A	A	A	-
990638	1	A	A	A	A	A	A	H	A	A	H	A	A	A	A	A	-	A	A	A	A	A	A	A	A	A	A	A	A	A	A	A	A	-	A	A	A	A	A	A	A	A	A	A	A	H	A	A	A
1025894	1	A	A	-	-	-	-	-	-	-	-	-	A	A	-	A	-	-	-	-	-	A	A	A	-	A	A	A	A	-	-	A	A	A	-	-	-	-	A	-	B	B	-	-	-	-	A	A	-
1025902	1	A	A	-	-	-	-	-	-	-	-	-	A	A	-	A	-	-	-	-	-	A	A	A	-	A	A	A	A	-	-	A	A	A	-	-	-	-	A	-	B	B	-	-	-	-	A	A	-
1032796	1	-	-	B	-	-	-	-	-	-	-	B	-	-	B	-	-	-	-	-	B	-	A	-	-	-	-	A	-	-	B	-	-	-	-	-	-	B	-	-	-	-	-	-	B	-	A	-	B
1055211	1	A	A	-	B	B	-	B	B	B	-	B	A	A	B	A	-	-	B	B	B	A	-	A	-	A	A	A	A	B	B	-	A	A	B	-	B	B	A	B	B	B	B	B	B	B	A	A	B
1055250	1	A	A	-	B	B	-	B	B	B	-	B	A	A	B	A	-	-	B	B	B	A	-	A	-	A	A	A	A	B	B	-	A	A	B	-	B	B	A	B	B	B	B	B	B	B	A	A	B
1058824	1	A	A	A	A	A	A	A	A	A	A	A	A	A	A	A	-	A	A	A	A	A	A	A	A	A	A	A	A	H	A	A	A	A	A	A	A	A	A	A	A	A	A	A	A	A	A	A	A
1058900	1	A	A	B	B	B	B	B	B	B	B	B	A	A	B	A	-	B	B	B	B	A	A	A	B	A	A	A	A	B	B	A	A	A	B	B	B	B	A	B	B	B	B	B	B	B	A	A	B
1067639	1	-	-	-	-	-	-	-	-	B	-	B	A	-	B	A	-	-	-	-	B	-	A	-	-	A	-	A	-	-	-	-	-	-	-	-	B	-	-	-	-	-	-	B	B	B	-	A	-
1068032	1	-	-	B	-	-	B	B	-	-	-	-	A	-	-	-	-	-	-	-	B	-	-	-	-	A	-	A	-	-	-	-	-	-	B	B	-	-	A	-	-	-	-	-	-	-	-	-	B
1069681	1	A	A	A	A	H	A	A	A	A	A	A	A	A	A	A	A	A	A	A	A	A	A	A	A	A	A	A	A	A	H	A	A	A	A	A	A	A	A	A	A	A	A	A	A	A	A	A	A
1071735	1	A	A	-	B	-	-	B	-	-	-	B	H	A	B	A	A	B	B	-	B	A	A	A	H	A	A	A	A	-	B	A	A	A	B	B	B	B	A	B	B	-	-	B	B	B	A	A	B
1071783	1	A	A	-	B	-	-	B	-	-	-	B	H	A	B	A	A	B	B	-	B	A	A	A	H	A	A	A	A	-	B	A	A	A	B	B	B	B	A	B	B	-	-	B	B	B	A	A	B
1149835	1	A	-	-	-	B	B	B	B	-	B	B	A	A	-	A	-	B	-	-	B	A	-	A	-	A	A	A	A	-	B	-	A	A	B	B	B	B	A	B	B	B	B	B	B	B	A	A	-
1151580	1	-	-	-	B	B	-	B	-	B	-	B	A	A	B	-	-	B	B	B	B	-	A	-	B	A	-	A	-	-	B	-	A	-	B	B	B	B	-	B	-	B	B	B	B	B	-	-	B
1151605	1	-	-	-	B	B	-	B	-	B	-	B	A	A	B	-	-	B	B	B	B	-	A	-	B	A	-	A	-	-	B	-	A	-	B	B	B	B	-	B	-	B	B	B	B	B	-	-	B
1151606	1	-	-	-	B	B	-	B	-	B	-	B	A	A	B	-	-	B	B	B	B	-	A	-	B	A	-	A	-	-	B	-	A	-	B	B	B	B	-	B	-	B	B	B	B	B	-	-	B
1153081	1	A	A	H	H	H	H	H	H	H	H	H	A	A	H	A	-	H	H	H	H	A	A	A	H	A	A	A	A	H	H	A	A	A	H	H	H	H	A	H	H	H	H	H	H	H	A	A	H
1153101	1	A	A	A	A	A	A	A	A	A	A	A	A	A	A	A	-	A	A	A	A	A	A	A	A	A	A	A	A	A	A	A	A	A	A	A	A	A	A	A	A	A	A	A	A	A	A	A	A
1153109	1	A	A	A	A	A	A	A	H	A	A	A	A	A	A	A	-	H	A	A	A	A	A	A	A	A	A	A	A	A	A	A	A	A	A	A	A	A	A	A	A	A	A	A	A	A	A	A	A
1153110	1	A	A	B	B	B	B	B	H	B	B	B	A	A	B	A	-	B	B	B	B	A	A	A	B	A	A	A	A	H	B	A	H	A	B	B	B	B	A	B	B	B	B	B	B	B	A	A	B
1154890	1	A	A	B	B	-	B	B	B	B	B	B	A	A	B	A	-	B	B	B	B	A	A	A	B	A	A	A	A	B	B	A	-	-	B	B	B	B	A	B	B	B	B	B	B	B	A	A	B
1154918	1	A	A	B	B	-	B	B	B	B	B	B	A	A	B	A	-	B	B	B	B	A	A	A	B	A	A	A	A	B	B	A	-	-	B	B	B	B	A	B	B	B	B	B	B	B	A	A	B
1157663	1	A	H	A	A	A	A	A	A	A	A	A	A	A	A	A	A	A	A	A	A	A	A	A	A	A	A	A	A	H	A	A	A	A	A	A	A	A	A	A	A	A	A	A	A	A	A	A	A
1157682	1	A	A	A	A	A	A	A	A	A	A	A	A	A	A	H	A	A	A	A	A	A	A	A	A	A	H	A	A	A	A	A	A	A	A	A	A	A	A	A	A	A	A	A	A	A	A	A	A
1157698	1	A	A	A	A	A	A	A	A	A	A	A	A	A	A	A	A	A	A	A	A	A	A	A	H	A	A	A	A	A	A	A	A	A	A	A	A	A	A	A	A	A	A	A	A	A	A	A	A
1157706	1	A	A	A	A	A	A	A	A	A	H	A	A	H	A	A	A	A	A	A	A	A	A	A	H	A	A	A	A	A	A	A	A	A	A	A	A	A	A	A	H	A	A	A	A	A	A	A	A
1161465	1	A	A	B	-	-	-	-	-	-	-	B	A	A	-	A	A	-	-	-	-	A	A	A	-	A	A	A	A	-	-	A	A	A	-	-	-	-	A	-	-	B	-	B	-	A	A	A	-
1161511	1	A	A	B	-	-	-	-	-	-	-	B	A	A	-	A	A	-	-	-	-	A	A	A	-	A	A	A	A	-	-	A	A	A	-	-	-	-	A	-	-	B	-	B	-	A	A	A	-
1175643	1	A	A	A	A	A	A	A	A	A	A	A	A	A	A	A	A	A	A	A	A	A	A	A	A	A	A	A	A	A	A	A	A	A	A	A	A	A	A	A	A	A	A	A	A	A	A	A	A
1175651	1	A	A	A	A	A	A	A	A	A	A	A	A	A	A	A	A	A	A	A	A	A	A	A	A	A	A	A	A	A	A	A	A	A	A	A	A	A	A	A	A	A	A	A	A	A	A	A	A
1175660	1	A	A	A	A	A	A	A	A	A	A	A	A	A	A	A	A	A	A	A	A	A	A	A	A	A	A	A	A	A	A	A	A	A	A	A	A	A	A	A	A	A	A	A	A	A	A	A	A
1175668	1	A	A	A	A	A	A	A	A	A	A	A	A	A	A	A	A	A	A	A	A	A	A	A	A	A	A	A	A	H	A	A	A	A	A	A	A	A	A	A	A	A	A	A	A	A	A	A	H
1177901	1	A	A	A	A	A	A	A	A	A	A	A	A	A	A	A	A	A	A	A	A	A	A	A	A	A	A	A	A	A	A	A	A	A	A	A	A	A	A	A	A	A	A	A	A	A	A	A	A
1189237	1	-	A	A	A	A	A	A	A	A	A	A	A	A	A	A	A	A	A	A	A	A	A	A	A	A	A	A	A	A	A	A	A	A	A	A	A	A	A	A	A	A	A	A	A	A	A	A	A
1189272	1	-	A	A	A	A	A	A	H	A	A	A	A	A	A	A	A	A	A	A	A	A	A	A	A	A	A	A	A	A	A	A	A	A	A	A	A	A	A	A	A	A	A	A	A	A	A	A	H
1189289	1	-	A	A	A	A	A	A	A	A	A	A	A	A	A	A	A	A	A	H	A	A	A	A	A	A	A	A	A	A	A	A	A	A	H	A	A	A	A	A	A	A	A	A	A	A	A	A	A
1233274	1	A	A	A	A	A	A	A	A	A	A	A	A	A	A	A	A	A	H	A	A	A	A	A	A	A	A	A	A	A	A	A	A	A	A	A	A	A	A	A	A	A	A	A	A	H	H	A	A
1233329	1	A	A	A	A	A	A	A	A	A	A	A	A	A	A	A	A	A	A	A	A	A	H	H	A	A	A	A	A	A	A	A	A	A	A	A	A	A	A	A	A	A	A	A	A	A	A	A	A
1233377	1	H	A	H	H	A	A	A	A	H	A	A	A	A	A	A	A	H	H	H	A	A	A	A	A	H	A	A	A	A	A	A	A	A	A	A	A	H	A	A	A	A	A	H	H	A	H	A	H
1233382	1	H	A	A	A	A	A	A	A	A	A	A	A	A	A	A	A	A	A	A	A	A	A	A	A	A	A	A	A	A	A	A	A	A	A	A	A	A	A	A	A	A	A	A	A	A	A	A	A
1233395	1	A	A	B	B	B	B	B	B	B	B	B	A	A	B	A	A	B	B	B	B	A	A	A	B	A	A	A	A	B	B	A	A	A	B	B	B	B	A	B	B	B	B	B	B	B	A	A	B
1245699	1	-	-	-	-	-	-	-	A	-	-	B	B	A	-	A	-	-	-	-	-	A	A	-	-	A	-	A	A	-	A	-	-	-	-	-	-	-	-	-	-	A	A	-	-	-	A	-	-
1249859	1	A	A	-	-	-	-	-	-	-	-	-	A	A	-	A	A	-	-	-	-	A	A	A	-	A	A	A	A	-	-	A	A	H	-	-	-	-	A	-	-	-	-	-	-	-	A	A	-
1256153	1	A	A	A	A	A	H	A	A	H	A	A	A	A	A	A	A	A	A	A	A	A	A	A	A	A	A	A	A	A	A	A	A	A	A	A	A	A	A	A	A	A	A	A	A	A	A	A	A
1256165	1	A	A	A	A	A	A	A	A	A	A	A	A	A	A	A	A	A	A	A	A	A	A	A	A	A	H	A	A	A	A	A	A	A	A	A	A	A	A	A	A	A	A	A	A	A	A	A	A
1256175	1	A	A	A	A	A	A	A	A	A	A	A	A	A	A	H	A	A	A	A	A	A	A	A	A	A	A	A	A	A	A	A	A	A	A	A	A	A	A	A	A	A	A	A	A	A	A	A	A
1256304	1	A	A	B	B	B	B	B	B	B	B	B	A	A	B	A	A	B	B	B	B	A	A	A	B	A	A	A	A	B	B	A	A	A	B	B	B	B	A	B	B	B	B	B	B	B	A	A	B
1256322	1	A	A	A	A	A	A	A	A	A	A	A	A	A	A	A	A	A	A	A	A	A	A	A	A	A	A	A	A	A	A	A	A	A	A	A	A	A	A	A	A	A	A	A	A	A	A	A	A
1296702	1	H	H	H	H	-	H	H	H	H	H	H	H	H	H	H	-	H	H	H	H	H	H	H	H	H	H	H	H	H	H	H	H	H	H	H	H	H	H	H	H	H	H	H	H	H	H	H	H
1296706	1	A	H	A	A	-	A	A	A	H	A	H	A	A	A	A	-	A	A	A	A	A	A	H	A	A	H	A	A	A	A	A	A	H	A	A	A	A	A	A	A	A	A	A	A	A	H	A	A
1296708	1	A	A	A	H	-	A	H	H	A	A	A	A	A	A	A	-	A	A	A	A	A	A	A	H	A	H	A	A	H	H	A	H	A	A	A	A	A	A	A	A	A	A	A	A	H	A	A	A
1296710	1	A	H	A	H	-	A	A	A	H	A	A	A	H	A	A	-	A	A	A	A	H	A	H	A	A	H	A	A	A	A	A	A	H	H	A	A	A	A	A	A	A	H	A	A	H	A	A	A
1296747	1	A	A	A	A	-	A	A	A	H	A	A	A	A	A	A	-	H	A	A	A	A	A	A	A	A	A	A	A	A	A	A	A	A	A	A	A	A	A	A	H	A	A	A	A	A	A	A	A
1296750	1	H	H	H	H	-	B	H	H	H	B	H	H	H	B	H	-	H	B	B	H	H	H	H	H	B	B	H	B	B	H	B	B	B	B	H	H	H	B	B	B	B	H	H	B	H	H	H	H
1296758	1	A	H	H	H	-	A	H	H	H	A	A	H	A	A	H	-	A	A	A	H	H	H	H	A	A	A	A	A	A	A	A	A	A	A	H	H	A	A	A	A	A	H	H	A	A	H	H	H
1296759	1	A	H	H	H	-	A	H	H	H	A	A	H	A	A	H	-	A	A	A	H	H	H	H	A	A	A	A	A	A	A	A	A	A	A	H	H	A	A	A	A	A	H	H	A	A	H	H	H
1307313	1	A	-	-	-	-	B	B	-	-	B	B	A	-	B	-	-	-	B	-	-	-	A	A	B	A	A	A	-	-	B	A	A	A	B	B	-	B	-	-	B	B	-	-	B	B	A	A	B
1311046	1	A	A	A	A	A	A	A	A	A	H	A	A	A	A	A	-	A	A	A	A	A	A	A	A	A	A	A	A	A	A	A	A	A	A	A	A	A	A	A	A	A	A	A	A	A	A	A	A
1311188	1	A	A	A	A	A	A	A	A	A	A	A	A	A	A	A	-	A	A	H	A	A	A	A	A	A	A	A	A	A	A	A	A	A	A	H	A	A	A	A	A	A	A	A	A	A	A	A	A
1358239	1	A	A	B	B	-	B	B	B	B	B	B	A	A	B	A	A	B	B	B	B	A	A	A	B	A	A	A	A	B	B	A	A	A	B	B	B	B	A	B	B	B	B	B	B	B	A	A	B
1358354	1	A	A	-	-	-	-	-	-	-	-	-	A	A	-	A	-	-	-	-	-	A	A	A	-	A	A	A	A	-	-	A	A	H	-	-	-	-	A	-	-	-	-	-	-	-	A	A	-
1376698	1	-	-	-	-	-	-	-	-	-	-	-	-	-	-	-	-	-	-	-	-	-	-	-	-	H	-	-	-	-	-	-	-	-	B	-	-	-	-	-	-	-	-	-	-	-	-	-	-
1376699	1	-	-	-	-	-	-	-	-	-	-	-	-	-	-	-	-	-	-	-	-	-	-	-	-	H	-	-	-	-	-	-	-	-	B	-	-	-	-	-	-	-	-	-	-	-	-	-	-
1376715	1	-	-	-	-	-	-	-	-	-	-	-	-	-	-	-	-	-	-	-	-	-	-	-	-	A	-	-	-	-	-	-	-	-	B	-	-	-	-	-	-	-	-	-	-	-	-	-	-
1376716	1	-	-	-	-	-	-	-	-	-	-	-	-	-	-	-	-	-	-	-	-	-	-	-	-	A	-	-	-	-	-	-	-	-	A	-	-	-	-	-	-	-	-	-	-	-	-	-	-
1376739	1	-	-	-	-	-	-	-	-	-	-	-	-	-	-	-	-	-	-	-	-	-	-	-	-	A	-	-	-	-	-	-	-	-	B	-	-	-	-	-	-	-	-	-	-	-	-	-	-
1376751	1	-	-	-	-	-	-	-	-	-	-	-	-	-	-	-	-	-	-	-	-	-	-	-	-	H	-	-	-	-	-	-	-	-	A	-	-	-	-	-	-	-	-	-	-	-	-	-	-
1376755	1	-	-	-	-	-	-	-	-	-	-	-	-	-	-	-	-	-	-	-	-	-	-	-	-	A	-	-	-	-	-	-	-	-	A	-	-	-	-	-	-	-	-	-	-	-	-	-	-
1376756	1	-	-	-	-	-	-	-	-	-	-	-	-	-	-	-	-	-	-	-	-	-	-	-	-	A	-	-	-	-	-	-	-	-	B	-	-	-	-	-	-	-	-	-	-	-	-	-	-
1376757	1	-	-	-	-	-	-	-	-	-	-	-	-	-	-	-	-	-	-	-	-	-	-	-	-	H	-	-	-	-	-	-	-	-	A	-	-	-	-	-	-	-	-	-	-	-	-	-	-
1388886	1	A	A	-	-	-	-	-	-	-	-	-	A	A	-	A	-	-	-	-	-	A	A	A	-	A	A	A	A	-	-	A	A	A	-	-	-	-	A	-	-	-	-	-	-	-	A	A	-
1420607	1	A	A	A	A	-	A	A	A	A	H	A	A	A	A	A	A	A	A	A	A	A	A	A	A	A	A	A	A	A	A	A	A	A	A	A	A	A	A	A	A	A	A	A	A	A	A	A	A
1431356	1	A	A	A	A	-	-	A	A	A	A	A	A	A	A	A	A	A	A	-	A	A	A	A	-	A	A	A	A	A	A	A	A	-	A	A	A	A	A	A	-	A	-	H	A	A	-	A	A
1431368	1	A	A	A	A	-	-	A	A	A	A	A	A	A	A	A	A	A	A	-	A	A	A	A	-	A	A	A	A	A	A	A	A	-	A	A	A	A	A	A	-	A	-	A	A	A	-	A	A
1431375	1	A	A	A	A	-	-	A	A	A	A	A	A	A	A	A	A	A	A	-	A	A	A	A	-	A	A	A	A	A	A	H	A	-	A	A	A	A	A	A	-	A	-	A	A	A	-	H	A
1431384	1	A	A	A	A	-	-	A	A	A	A	A	A	A	A	A	A	A	A	-	A	A	A	A	-	A	A	A	A	A	A	A	A	-	A	A	A	A	A	A	-	A	-	H	A	A	-	A	A
1461817	1	H	H	H	H	H	H	H	H	H	H	H	H	H	H	H	-	H	H	H	H	H	H	H	H	H	H	H	H	H	H	H	H	H	H	H	H	H	H	H	H	H	H	H	H	H	H	H	H
1461819	1	H	A	H	H	A	H	H	H	H	A	A	H	H	H	H	-	H	H	A	H	A	H	H	A	H	H	H	H	H	H	H	H	A	H	H	H	H	H	H	A	H	H	H	H	H	A	H	H
1461821	1	H	A	H	H	A	H	H	H	H	H	H	H	H	H	H	-	H	H	H	H	A	H	H	H	H	H	H	H	A	H	H	A	A	H	H	H	H	A	H	A	H	A	H	H	H	H	H	H
1465468	1	-	A	-	A	A	A	A	A	A	A	A	A	A	A	-	-	A	-	A	A	A	A	A	A	A	-	A	-	A	A	A	A	A	A	A	A	A	A	A	H	A	A	A	H	A	A	-	A
1487973	1	A	A	A	A	A	A	A	H	A	A	A	A	A	A	A	A	A	A	A	A	A	A	A	A	A	A	A	A	A	A	A	A	H	A	A	A	A	H	A	A	A	A	A	A	A	A	A	A
1488055	1	A	A	A	A	A	A	A	A	A	A	A	A	A	A	A	H	A	A	A	H	A	A	A	A	A	A	A	A	A	A	A	A	A	A	A	A	A	A	A	A	A	A	A	A	A	A	A	A
1490022	1	H	A	H	H	A	H	H	A	A	A	H	H	H	A	H	A	A	A	A	A	A	A	A	H	H	A	A	H	A	H	A	A	H	A	H	H	A	A	A	A	A	A	H	A	A	H	A	A
1490036	1	A	A	A	A	-	A	A	A	A	A	A	A	A	A	A	-	A	A	A	A	A	A	A	A	A	A	A	A	A	A	A	A	A	A	A	A	A	A	A	A	A	A	A	A	A	A	A	A
1490095	1	A	A	A	A	A	A	A	-	A	A	A	A	A	A	A	A	A	A	A	A	A	A	A	A	A	H	A	A	A	A	A	A	A	A	A	A	A	A	A	A	A	A	A	A	A	A	A	A
1490189	1	A	A	H	A	A	A	A	A	A	A	A	A	A	A	A	A	A	A	A	A	A	A	A	A	A	A	H	A	A	A	A	A	A	A	A	A	A	A	A	H	A	A	A	A	A	A	A	A
1490191	1	A	H	A	A	A	A	A	A	A	A	A	A	A	A	A	A	A	A	A	A	A	A	A	A	A	A	A	A	A	A	A	A	A	A	A	A	A	A	A	A	A	A	A	A	A	A	A	A
1490193	1	A	A	A	A	A	A	A	A	A	A	A	A	A	A	A	A	A	A	A	A	A	A	A	A	A	A	A	A	H	A	A	A	A	A	A	A	A	A	A	A	A	A	A	A	A	A	A	A
1490207	1	A	A	A	A	A	A	A	A	A	A	A	A	A	A	A	A	A	A	A	A	A	H	A	A	H	A	A	A	A	A	A	A	A	A	A	A	A	A	A	A	A	A	A	A	A	A	A	H
1490209	1	A	A	A	H	A	H	A	A	H	A	A	A	A	A	A	A	A	A	A	A	A	A	A	A	A	A	A	A	A	A	A	A	A	A	A	A	A	A	A	A	A	A	A	A	A	A	A	A
1490217	1	A	A	A	A	A	A	A	A	A	A	A	A	A	A	A	A	A	A	A	A	A	A	A	A	A	A	A	A	A	A	A	A	A	A	A	A	A	A	A	A	A	A	A	A	A	A	A	A
1490228	1	A	A	A	A	A	A	A	A	A	A	A	A	A	H	A	A	A	A	A	A	A	A	A	H	H	A	A	A	A	A	A	A	A	A	H	A	H	A	A	A	A	A	A	A	A	A	A	H
1490229	1	A	A	A	A	A	A	A	A	A	A	A	A	A	A	A	A	A	A	A	A	A	A	A	A	A	A	A	A	A	A	H	A	A	A	A	A	A	A	A	A	A	A	A	A	A	A	A	A
1490231	1	A	A	A	A	A	A	A	A	A	A	A	A	H	A	A	A	A	A	A	A	A	A	A	A	A	A	A	A	A	A	A	A	A	A	A	A	A	A	A	A	A	A	A	A	A	A	A	A
1494138	1	A	A	H	H	A	H	H	H	-	B	H	B	A	H	A	-	H	H	A	H	-	A	A	H	A	-	A	A	H	H	A	A	-	H	H	H	H	A	H	H	H	H	B	H	H	-	-	H
1494147	1	A	A	H	H	A	H	H	H	-	B	H	B	A	H	A	-	H	H	A	H	-	A	A	H	A	-	A	A	H	H	A	A	-	H	H	H	H	A	H	H	H	H	B	H	H	-	-	H
1499136	1	A	A	A	A	A	A	A	A	A	A	A	A	A	A	A	A	A	A	A	A	A	A	A	A	A	A	A	A	A	A	A	A	A	A	A	A	A	A	A	A	A	A	A	A	A	A	A	A
1499144	1	A	A	A	A	A	A	A	A	A	A	A	A	A	A	A	A	A	A	A	A	A	A	A	A	A	A	H	A	A	A	A	A	A	A	A	A	A	A	A	A	A	A	A	A	A	A	A	A
1499164	1	A	A	A	A	A	A	A	A	A	A	A	A	A	A	A	A	A	A	A	A	A	A	A	A	A	A	A	A	A	A	A	A	A	A	A	H	A	A	A	A	A	A	A	A	A	A	A	A
1499214	1	A	A	A	A	A	A	A	A	A	A	A	A	A	A	A	-	A	A	A	A	A	A	A	A	A	A	A	A	A	A	A	A	-	A	A	A	A	A	A	A	A	A	A	A	A	A	A	A
1499256	1	A	A	A	A	A	A	A	A	A	A	A	A	A	A	A	-	A	A	A	A	A	A	A	A	A	A	A	A	A	A	A	A	-	A	A	A	A	A	A	A	A	H	A	A	A	A	A	A
1510247	1	-	-	A	-	-	A	A	A	H	A	A	A	A	A	A	-	-	A	A	A	A	A	A	A	A	A	A	A	A	A	A	A	A	A	A	A	A	H	A	A	H	-	A	A	A	A	A	H
1521865	1	A	A	-	-	-	-	-	A	-	A	-	A	A	-	A	A	A	A	-	-	A	A	A	-	A	A	A	A	-	A	A	A	A	A	A	A	A	A	-	A	A	-	A	A	-	A	A	A
1521866	1	A	A	B	B	B	B	B	H	B	H	B	A	A	B	A	A	H	H	B	B	A	A	A	B	A	A	A	A	B	B	A	A	A	H	B	H	H	A	B	H	H	B	H	H	B	A	A	H
1521867	1	A	A	B	B	B	B	B	H	B	H	B	A	A	B	A	A	H	H	B	B	A	A	A	B	A	A	A	A	B	B	A	A	A	H	B	H	H	A	B	H	H	B	H	H	B	A	A	H
1521878	1	H	H	A	A	A	A	A	H	A	H	A	A	H	A	A	H	H	H	A	A	A	H	A	A	A	H	H	H	A	A	A	H	H	H	A	H	H	H	A	H	H	A	H	H	A	A	A	H
1521884	1	A	A	-	-	-	-	-	A	-	A	-	A	A	-	A	A	A	A	-	-	A	A	A	-	A	A	A	A	-	A	A	A	A	A	H	A	A	A	-	A	A	-	A	A	-	A	A	A
1521890	1	H	H	B	B	B	B	B	B	B	B	B	A	H	B	A	H	B	B	B	B	A	H	A	B	A	H	H	H	B	B	A	H	H	B	B	B	B	H	B	B	H	B	B	B	B	A	A	B
1549551	1	H	H	-	-	-	-	-	-	-	-	-	H	H	-	H	-	-	-	-	-	A	H	H	-	H	A	H	H	-	-	H	H	A	-	-	-	-	H	-	-	H	-	-	-	-	H	H	-
1549552	1	H	H	-	-	-	-	-	-	-	-	-	H	H	-	H	-	-	-	-	-	B	H	B	-	B	B	H	H	-	-	H	H	B	-	-	-	-	B	-	-	H	-	-	-	-	B	H	-
1549553	1	A	H	-	-	-	-	-	-	-	-	-	A	A	-	A	-	-	-	-	-	H	A	A	-	A	A	A	A	-	-	A	A	A	-	-	-	-	A	-	-	A	-	-	-	-	H	A	-
1549554	1	A	A	-	-	-	-	-	-	-	-	-	A	A	-	A	-	-	-	-	-	H	A	A	-	A	A	A	A	-	-	A	A	A	-	-	-	-	A	-	-	A	-	-	-	-	H	A	-
1549561	1	A	A	-	-	-	-	-	-	-	-	-	A	A	-	A	-	-	-	-	-	A	A	A	-	A	A	A	H	-	-	A	A	A	-	-	-	-	A	-	-	A	-	-	-	-	A	A	-
1549562	1	A	A	-	-	-	-	-	-	-	-	-	A	A	-	A	-	-	-	-	-	H	A	H	-	A	A	A	A	-	-	A	H	A	-	-	-	-	A	-	-	A	-	-	-	-	H	A	-
1549564	1	A	H	-	-	-	-	-	-	-	-	-	A	A	-	A	-	-	-	-	-	A	A	A	-	A	H	A	H	-	-	A	A	A	-	-	-	-	A	-	-	A	-	-	-	-	A	A	-
1549565	1	A	A	-	-	-	-	-	-	-	-	-	A	A	-	A	-	-	-	-	-	A	A	A	-	A	A	A	A	-	-	A	H	A	-	-	-	-	A	-	-	A	-	-	-	-	A	A	-
1549567	1	H	H	-	-	-	-	-	-	-	-	-	H	H	-	H	-	-	-	-	-	A	H	H	-	H	A	H	H	-	-	H	H	A	-	-	-	-	H	-	-	H	-	-	-	-	H	H	-
1549573	1	H	A	A	A	-	A	A	A	A	A	A	A	A	A	A	A	A	A	A	A	H	A	A	A	A	H	A	A	-	A	A	A	A	A	A	A	A	A	H	A	A	-	A	A	A	A	A	A
1549575	1	H	A	A	A	-	A	A	A	A	A	A	A	A	A	A	A	A	A	A	A	A	A	A	A	A	A	A	A	-	A	A	A	A	A	A	A	A	A	H	A	A	-	A	A	A	A	A	A
1549576	1	A	A	A	A	-	A	A	A	A	A	A	A	A	A	A	A	A	A	A	A	A	A	A	A	A	A	A	A	-	A	A	A	A	A	A	A	A	A	A	A	A	-	A	A	A	A	A	A
1549578	1	A	A	A	A	-	A	A	A	A	A	A	A	A	A	A	A	A	A	A	A	H	A	A	A	A	H	A	A	-	A	A	A	A	A	A	A	A	A	A	A	A	-	A	A	A	A	A	A
1549579	1	A	H	A	A	-	A	H	A	A	A	A	H	H	A	H	A	A	A	A	A	H	A	A	A	H	H	H	H	-	A	H	H	A	A	A	A	A	H	A	A	H	-	A	A	A	H	H	A
1550280	1	-	A	-	B	B	-	-	-	-	-	B	-	-	B	-	-	B	B	-	B	-	-	A	-	A	-	-	A	B	-	-	-	-	-	B	B	B	A	-	-	A	-	-	-	B	A	-	B
1569905	1	-	A	A	H	-	-	A	A	A	A	A	H	-	A	A	A	A	A	A	A	-	A	A	A	H	A	B	A	A	H	A	-	-	A	H	H	A	-	A	H	A	A	A	A	A	-	B	A
1569906	1	-	A	A	H	-	-	A	A	A	A	A	H	-	A	A	A	A	A	A	A	-	A	A	A	H	A	B	A	A	H	A	-	-	A	H	H	A	-	A	H	A	A	A	A	A	-	B	A
1569910	1	-	A	A	H	-	-	A	A	A	A	A	H	-	A	A	A	A	A	A	A	-	A	A	A	H	A	B	A	A	H	A	-	-	A	H	H	A	-	A	H	A	A	A	A	A	-	B	A
1569912	1	-	A	A	H	-	-	A	A	A	A	A	H	-	A	A	A	A	A	A	A	-	A	A	A	H	A	B	A	A	H	A	-	-	A	H	H	A	-	A	H	A	A	A	A	A	-	B	A
1569972	1	A	A	-	A	-	-	A	-	-	-	-	A	A	-	A	A	-	-	A	-	A	A	A	-	A	A	A	A	-	-	A	A	A	-	-	-	-	A	A	A	A	-	-	A	-	A	A	-
1579235	1	A	A	A	A	H	A	A	A	A	A	A	A	A	A	A	A	A	A	A	A	A	A	A	A	A	A	A	A	A	A	A	A	A	A	A	A	A	A	A	A	A	A	A	A	A	A	A	A
1587217	1	A	A	A	A	A	A	A	A	A	A	A	A	A	A	A	A	A	A	A	A	A	A	A	A	A	A	A	A	H	A	A	A	A	A	A	A	A	A	A	A	A	A	A	A	A	A	A	A
1587263	1	A	A	B	B	B	B	B	B	B	B	B	A	A	B	A	A	B	B	B	B	A	A	A	B	A	A	A	A	B	B	A	A	A	B	B	B	B	A	B	B	A	B	B	B	B	A	A	B
1587287	1	A	A	B	B	B	B	B	B	B	B	B	A	A	B	A	A	B	B	B	B	A	A	A	B	A	A	A	A	B	B	A	A	A	B	B	B	B	A	B	B	A	B	B	B	B	A	A	B
1598497	1	-	-	-	-	-	-	-	-	-	-	B	-	-	-	A	-	-	-	-	B	-	-	-	-	A	-	-	-	-	-	A	-	-	-	B	B	-	-	-	B	-	B	-	B	-	-	-	-
1598505	1	-	-	-	-	-	-	-	-	-	-	B	-	-	-	A	-	-	-	-	B	-	-	-	-	A	-	-	-	-	-	A	-	-	-	B	B	-	-	-	B	-	B	-	B	-	-	-	-
1598588	1	H	H	H	H	A	H	A	A	A	H	H	H	H	H	H	A	H	H	A	H	H	H	H	H	A	H	A	H	H	A	H	H	H	A	A	A	H	A	H	H	H	A	A	H	H	H	H	H
1598592	1	A	A	A	A	A	A	A	A	A	A	A	A	A	A	A	A	A	A	A	H	A	A	A	A	A	A	A	A	H	A	A	A	A	A	A	A	A	A	A	A	A	A	A	A	A	A	A	A
1598634	1	H	H	H	A	A	H	A	H	A	H	H	H	H	H	H	A	H	H	H	H	H	H	H	H	A	H	A	H	H	A	H	H	H	H	A	A	H	H	A	H	A	H	H	H	H	H	H	H
1598635	1	B	H	B	B	B	B	B	B	B	B	B	B	B	B	B	B	H	H	H	H	H	B	B	B	B	H	B	B	H	B	B	B	B	B	B	B	B	B	B	B	B	B	B	B	B	H	B	B
1604466	1	A	A	A	A	A	A	A	A	A	A	A	A	A	A	A	A	A	A	A	A	A	A	A	A	A	A	A	A	A	A	A	A	A	A	H	A	A	A	A	A	A	A	A	A	A	A	A	A
1604500	1	A	A	A	A	A	A	A	A	A	A	A	A	A	A	A	A	A	A	A	A	A	A	A	A	A	A	A	A	A	A	A	A	A	A	H	A	A	A	A	A	A	A	A	A	A	A	A	A
1604544	1	A	A	A	A	-	A	A	A	A	A	A	A	A	H	A	A	A	A	A	A	A	H	A	A	A	A	A	A	H	A	A	A	H	A	A	A	A	A	A	A	A	H	H	A	A	A	A	H
1604555	1	A	A	A	A	-	A	A	A	H	A	A	A	H	A	A	A	H	A	A	A	H	H	A	A	A	H	A	A	H	A	H	H	H	A	A	A	A	A	A	A	A	A	A	A	A	H	A	H
1604556	1	A	A	A	A	-	A	A	A	A	A	A	A	A	A	H	A	A	A	A	A	A	A	A	A	A	A	H	H	A	A	A	A	A	A	A	A	A	A	H	H	A	A	H	A	A	A	A	A
1604558	1	A	A	A	A	-	A	A	A	A	A	A	A	A	A	A	A	A	A	A	A	A	A	A	A	A	A	A	A	A	A	A	A	A	A	A	A	A	A	A	A	A	A	A	A	A	A	A	A
1604560	1	A	A	A	A	-	A	A	A	A	A	A	A	A	A	A	A	A	A	A	A	A	A	A	A	A	A	A	A	A	A	A	A	A	A	A	A	A	A	A	A	A	A	A	A	A	A	A	A
1604564	1	A	A	A	A	-	A	A	A	A	A	A	A	H	A	A	A	A	A	A	A	A	A	A	A	A	A	H	A	A	A	A	A	A	A	A	A	A	A	A	A	A	A	A	A	A	A	A	A
1604565	1	A	A	A	A	-	A	A	A	A	A	A	A	A	A	A	A	A	A	A	A	A	A	A	A	A	A	A	A	A	A	A	A	A	A	A	A	A	A	A	A	A	A	A	A	A	A	A	A
1614174	1	A	A	-	-	-	-	-	-	-	-	-	A	A	-	A	-	-	-	-	A	A	-	A	A	A	A	H	A	-	A	H	A	-	-	A	-	-	A	A	-	A	A	-	-	-	A	A	-
1614353	1	A	-	B	B	B	B	B	-	B	B	B	-	-	B	-	-	B	-	B	B	-	A	-	-	A	-	A	-	-	B	-	-	-	B	B	B	B	A	B	B	A	B	-	B	B	-	-	B
1614457	1	H	H	-	-	-	-	-	-	-	-	-	H	H	-	H	H	-	-	-	-	H	H	H	-	H	H	H	H	-	-	H	H	H	-	-	-	-	H	-	-	A	-	-	B	-	H	H	-
1614466	1	H	H	-	-	-	-	-	-	-	-	-	H	H	-	H	H	-	-	-	-	H	H	H	-	H	H	H	H	-	-	H	H	H	-	-	-	-	H	-	-	A	-	-	B	-	H	H	-
1621133	1	-	A	-	-	-	A	A	A	A	-	A	A	A	A	-	-	A	-	-	A	-	-	-	-	A	H	A	-	-	-	B	-	-	A	-	-	-	A	A	-	A	-	B	-	A	-	A	-
1651402	1	-	A	B	-	-	-	-	B	-	-	-	-	-	-	A	-	-	-	B	-	-	-	-	-	A	-	-	-	-	-	-	-	-	-	-	-	-	-	-	-	-	-	-	-	-	-	-	-
1651403	1	-	A	B	-	-	-	-	B	-	-	-	-	-	-	A	-	-	-	B	-	-	-	-	-	A	-	-	-	-	-	-	-	-	-	-	-	-	-	-	-	-	-	-	-	-	-	-	-
1664344	1	A	A	B	B	B	B	B	B	B	B	B	A	A	B	A	-	B	B	B	B	A	A	A	B	A	A	A	A	B	B	A	A	A	B	B	B	B	A	B	B	A	B	B	B	B	A	A	B
1669507	1	A	A	B	B	B	B	B	B	B	-	B	A	A	B	A	-	B	B	-	B	-	A	A	-	A	A	A	A	B	B	A	A	-	B	B	B	B	H	-	B	A	B	B	B	B	A	A	B
1669641	1	A	A	A	A	-	A	A	-	A	A	A	A	A	A	A	-	A	A	A	A	-	A	A	A	A	A	A	H	A	A	A	A	-	A	A	A	H	A	-	A	A	A	A	A	A	A	A	A
1669689	1	A	A	A	A	-	A	A	-	A	A	A	A	A	H	A	-	A	A	A	A	-	A	A	A	A	A	A	A	A	A	A	A	-	A	A	A	A	A	-	A	A	A	A	A	A	A	A	A
1682766	1	A	A	A	A	H	A	A	A	A	A	A	A	A	A	A	-	A	A	A	A	A	A	A	A	A	A	A	A	A	A	A	A	A	A	A	A	A	A	A	A	A	A	A	A	A	A	A	A
1682867	1	A	H	A	A	A	A	A	A	A	A	A	A	A	A	A	-	A	A	A	A	A	A	A	A	A	A	A	A	A	A	A	A	A	A	A	A	A	A	A	A	A	A	A	A	A	A	A	A
1691369	1	A	A	A	-	-	A	A	-	-	-	A	A	A	A	A	-	A	A	A	-	A	-	-	-	H	-	A	A	-	A	-	A	-	-	A	-	-	A	-	-	A	A	A	A	-	-	-	A
1722049	1	A	A	A	A	A	A	A	H	A	A	A	A	A	A	A	-	A	A	A	A	A	A	A	A	A	A	A	A	A	A	A	A	A	A	A	A	H	A	A	A	A	A	A	A	A	A	A	A
1731452	1	A	A	A	A	A	A	A	A	A	A	A	A	A	A	A	A	A	A	H	A	A	A	A	A	A	A	A	A	H	A	H	A	A	A	H	A	A	A	A	A	A	A	H	H	A	A	A	A
1731460	1	A	A	A	A	A	A	A	A	A	A	A	A	A	A	A	A	A	A	A	A	A	A	A	A	A	A	A	H	A	A	A	A	A	A	A	H	H	H	A	A	A	A	H	A	A	A	H	A
1731461	1	A	A	A	A	A	A	A	A	A	A	A	A	A	A	A	A	H	A	A	A	A	A	A	A	A	A	A	A	A	A	A	A	A	A	A	A	A	A	A	A	A	A	A	A	A	A	A	A
1731469	1	A	A	A	A	A	A	A	A	A	A	A	A	A	H	A	A	A	A	A	H	H	A	H	A	A	A	A	A	A	A	A	A	A	A	A	A	A	A	A	A	A	A	A	A	A	A	H	A
1731471	1	A	A	H	H	H	A	A	H	H	A	A	A	A	A	A	A	A	A	A	A	A	A	A	A	A	A	A	A	A	A	A	A	A	A	A	A	A	A	A	A	A	A	A	A	A	A	A	A
1731473	1	A	A	A	A	A	A	A	A	A	A	H	H	H	A	A	A	A	H	A	A	A	A	A	A	A	A	A	A	A	H	A	A	A	A	A	A	A	A	A	A	A	A	A	A	A	A	A	A
1731474	1	H	A	H	H	A	H	H	H	A	A	A	A	H	A	A	A	A	H	A	A	A	A	A	A	A	A	A	A	A	A	A	A	A	A	A	A	A	A	A	A	A	A	A	A	A	A	A	H
1731476	1	A	A	A	A	A	A	A	A	A	A	A	A	A	A	H	A	A	A	A	A	H	H	A	A	A	A	H	A	A	A	H	A	A	A	A	A	A	A	A	A	A	A	A	A	A	A	H	A
1731479	1	A	A	A	H	A	H	A	A	A	A	A	A	A	A	A	A	A	A	A	A	A	A	A	A	A	A	A	A	A	A	A	A	A	A	A	A	A	A	A	A	A	A	A	A	A	A	A	A
1731480	1	A	A	A	A	A	A	A	A	A	A	H	H	A	H	A	H	A	A	H	H	H	H	H	A	A	A	H	H	A	A	H	A	A	H	H	A	H	A	H	A	H	A	H	H	H	A	H	H
1731482	1	A	A	A	H	A	A	H	A	A	A	A	A	A	A	A	A	A	A	A	A	A	A	A	A	A	A	A	A	A	A	A	A	A	A	A	A	A	A	A	A	A	A	A	A	A	A	A	A
1736527	1	-	-	B	B	B	B	B	B	B	B	B	A	A	B	A	-	B	B	B	B	-	A	-	B	A	A	A	A	B	B	A	A	-	B	-	B	B	A	B	B	A	B	B	B	B	A	A	B
1736912	1	-	A	-	A	A	A	A	A	A	A	A	A	A	A	A	-	A	A	A	A	-	A	H	A	A	H	A	A	-	A	A	A	A	A	A	A	A	A	A	-	A	-	A	A	A	A	A	A
1737232	1	H	H	H	H	A	H	H	H	H	H	H	H	H	H	H	H	H	H	A	H	H	H	H	H	H	H	H	H	H	H	H	A	A	H	H	H	H	H	H	H	H	H	H	H	H	H	H	H
1737239	1	A	A	A	A	A	A	A	A	A	A	A	A	A	A	A	A	A	A	H	A	A	A	A	A	A	A	A	A	A	A	A	A	A	A	A	A	A	A	A	A	A	A	A	A	A	A	A	A
1737773	1	A	A	A	A	A	A	A	A	A	A	A	A	A	A	A	A	A	A	A	A	A	H	A	A	A	A	A	A	A	A	A	A	A	A	A	H	A	A	A	A	A	A	A	A	A	A	A	A
1737796	1	A	A	A	A	A	A	A	A	A	A	A	A	A	A	A	A	A	A	A	A	A	A	A	A	A	A	A	A	A	A	A	A	A	A	A	A	A	A	A	A	A	A	A	A	A	A	A	A
1737886	1	A	A	A	A	A	A	A	A	A	A	A	A	A	A	A	-	A	A	A	A	A	A	A	A	A	A	A	A	A	A	A	A	A	A	A	A	A	A	A	A	A	A	A	A	A	A	A	A
1737920	1	A	A	A	A	A	A	A	A	A	A	A	H	A	A	A	-	A	A	A	A	A	A	A	A	A	A	A	A	A	A	A	A	A	A	A	A	A	A	A	A	A	A	A	A	H	A	A	A
1737925	1	A	A	A	A	A	A	H	A	A	A	A	A	A	A	H	-	A	A	A	A	A	A	A	A	A	A	A	A	A	A	A	A	A	A	A	A	A	A	A	A	A	A	A	A	A	A	A	A
1737927	1	H	H	A	A	A	H	H	A	A	A	A	A	A	A	A	-	A	A	A	A	A	A	A	A	A	A	A	A	H	A	A	A	A	H	A	A	A	A	A	A	A	A	A	A	A	A	A	A
1737933	1	H	H	A	A	A	H	H	A	A	A	A	A	A	A	A	-	A	A	A	A	A	A	A	A	A	A	A	A	H	A	A	A	A	A	A	A	A	A	A	H	A	A	A	A	A	A	A	A
1737938	1	A	A	A	A	A	A	A	A	A	A	A	A	A	A	A	-	A	A	A	A	H	A	H	A	A	A	H	H	A	A	A	A	A	H	A	A	A	A	A	A	H	A	A	H	A	H	A	A
1769675	1	-	-	B	B	B	-	B	B	B	-	B	A	-	B	A	-	-	-	-	-	-	-	A	-	-	-	-	A	-	B	-	-	-	B	B	B	B	-	-	-	A	-	-	-	B	-	-	-
1770151	1	A	A	-	-	-	B	B	B	B	-	B	A	A	B	-	-	B	B	B	B	A	-	-	-	A	A	A	-	B	B	-	-	-	-	B	-	-	-	-	-	A	B	-	-	B	A	A	B
1773201	1	A	A	A	A	H	A	A	A	A	A	A	A	A	A	A	A	A	A	A	A	A	A	A	A	A	A	A	A	A	A	A	A	A	A	A	A	A	A	A	A	A	A	A	A	A	A	A	A
1774007	1	-	B	-	-	-	-	-	-	B	-	B	A	H	-	A	-	-	-	-	-	-	B	-	-	A	-	A	-	-	-	-	-	-	-	-	-	-	-	-	-	A	-	-	B	B	B	-	-
1774014	1	-	B	-	-	-	-	-	-	B	-	B	A	H	-	A	-	-	-	-	-	-	B	-	-	A	-	A	-	-	-	-	-	-	-	-	-	-	-	-	-	A	-	-	B	B	B	-	-
1774039	1	-	B	-	-	-	-	-	-	B	-	B	A	H	-	A	-	-	-	-	-	-	B	-	-	A	-	A	-	-	-	-	-	-	-	-	-	-	-	-	-	A	-	-	B	B	B	-	-
1781713	1	A	A	-	B	-	-	B	-	-	-	B	-	A	B	-	-	-	-	-	-	-	-	-	-	-	-	-	-	-	-	-	-	-	-	B	-	-	-	-	-	-	-	-	B	-	-	-	-
1781769	1	A	A	-	B	-	-	B	-	-	-	B	-	A	B	-	-	-	-	-	-	-	-	-	-	-	-	-	-	-	-	-	-	-	-	B	-	-	-	-	-	-	-	-	B	-	-	-	-
1789922	1	A	A	A	A	A	A	A	A	A	A	A	A	A	A	A	-	A	A	A	A	A	A	A	A	A	A	A	A	A	A	A	A	A	A	A	A	A	A	A	A	H	A	A	A	A	A	A	A
1792562	1	A	-	-	-	B	-	-	-	-	B	-	-	-	B	A	-	B	B	B	-	A	A	-	-	-	A	A	-	-	-	A	A	A	B	B	B	B	A	-	-	-	-	-	-	B	A	A	-
1795082	1	A	A	A	A	A	A	A	A	A	A	A	A	A	A	A	-	A	A	A	A	A	A	A	A	A	A	A	A	B	A	A	A	-	A	A	A	A	A	A	A	A	H	-	A	A	A	A	A
1795187	1	A	A	A	A	-	A	A	A	A	A	A	A	A	A	A	-	A	A	A	A	A	A	A	A	A	A	A	A	A	H	A	A	A	A	A	H	A	A	A	A	A	H	-	A	A	A	A	A
1795188	1	A	A	A	H	-	A	H	A	A	A	H	A	A	H	A	-	A	A	A	H	A	A	A	A	A	A	A	H	A	H	H	A	A	A	A	A	A	A	A	A	A	A	-	A	H	A	A	A
1795210	1	A	A	H	A	-	A	A	A	A	A	A	A	A	A	A	-	A	A	A	A	A	A	A	A	A	A	A	A	A	A	A	A	A	A	A	A	A	A	A	A	A	A	-	A	A	A	A	A
1795214	1	H	A	A	A	-	H	A	A	A	A	A	A	A	A	A	-	A	A	A	A	A	A	A	A	A	A	A	A	A	A	A	A	A	A	A	A	A	A	H	A	A	A	-	A	A	A	H	A
1795224	1	A	A	A	A	-	A	A	A	A	A	A	A	A	A	A	-	A	A	A	A	A	A	A	A	A	A	A	A	A	A	H	A	A	A	A	A	A	A	A	A	A	A	-	A	H	A	A	A
1795225	1	A	A	A	H	-	A	H	A	A	A	H	A	A	H	A	-	A	A	A	H	A	A	A	A	H	A	A	H	A	H	H	A	A	A	A	A	A	H	A	A	A	A	-	H	H	A	A	H
1795226	1	H	A	A	A	-	H	A	A	A	A	A	A	A	A	A	-	A	A	A	A	A	A	A	A	A	A	A	A	A	H	A	A	A	A	A	H	A	A	H	A	A	H	-	A	A	A	H	A
1803320	1	A	A	B	B	-	B	B	B	B	-	B	A	-	B	A	-	B	B	B	B	A	A	A	B	A	A	A	-	B	B	A	A	-	B	B	B	B	A	-	B	A	-	B	B	B	A	A	-
1817400	1	A	A	A	A	-	A	A	A	A	A	A	A	A	A	A	-	A	A	A	A	A	A	A	A	A	A	A	H	A	A	A	A	A	A	A	A	A	A	A	A	A	A	H	A	A	A	A	H
1817413	1	A	A	A	A	-	A	A	A	H	A	A	A	A	A	A	-	A	A	A	A	A	A	A	A	A	A	A	A	A	A	A	A	A	A	A	A	A	A	A	A	A	A	A	A	A	A	A	A
1817695	1	A	A	B	B	B	B	B	B	B	B	B	A	A	B	A	A	B	B	-	B	A	A	A	B	A	A	A	A	B	B	A	A	-	B	B	B	B	H	B	B	A	B	B	B	B	A	A	B
1828007	1	A	A	B	B	B	B	B	-	B	B	B	A	A	B	A	A	B	B	B	B	A	A	A	B	A	A	A	A	B	B	A	A	A	B	B	B	B	A	B	B	A	B	B	B	B	A	A	B
1828080	1	A	A	A	A	-	A	A	A	A	A	A	A	A	A	A	-	A	A	H	A	A	A	A	A	A	A	A	A	A	A	A	H	A	A	A	A	A	A	A	A	A	A	A	A	A	A	A	A
1831915	1	A	A	-	A	-	-	-	-	A	A	-	A	A	B	A	A	-	-	-	-	A	A	A	-	A	A	A	A	-	-	A	A	A	-	-	-	-	A	-	-	A	-	-	-	-	A	A	-
1834429	1	A	A	A	A	-	A	A	A	A	A	A	A	A	A	A	A	A	A	A	A	A	A	A	A	A	A	A	A	A	A	A	A	-	A	A	A	A	A	A	A	A	A	A	A	A	A	A	A
1836817	1	A	A	B	B	B	B	B	B	B	B	B	A	A	B	A	A	B	B	B	B	A	A	A	B	A	A	A	A	B	B	A	A	A	B	B	B	B	A	B	B	A	B	B	B	B	A	A	B
1836916	1	A	A	A	A	A	A	A	A	A	A	A	A	A	A	A	A	A	A	A	A	A	A	A	A	A	A	A	A	A	A	A	A	H	A	A	A	A	A	A	A	A	A	A	A	A	A	A	A
1836933	1	A	A	H	A	A	A	A	A	A	A	A	A	A	A	A	A	A	A	A	A	A	A	A	A	A	A	A	A	A	A	A	A	A	A	A	A	A	A	A	H	A	A	A	A	A	A	A	A
1836978	1	A	A	A	A	A	H	A	A	A	H	H	A	A	H	A	A	H	A	A	H	A	A	A	H	A	A	A	A	A	A	A	A	A	A	A	A	H	A	A	A	A	H	A	H	A	A	A	H
1836979	1	A	A	B	B	B	B	B	B	B	B	B	A	A	B	A	A	B	B	B	B	A	A	A	H	A	A	A	A	B	B	A	A	A	B	B	B	B	A	B	B	A	B	B	B	B	A	A	B
1836980	1	A	A	B	B	B	H	B	B	H	H	H	A	A	H	A	A	H	B	B	H	A	A	A	H	A	A	A	A	H	H	A	A	A	B	B	B	H	A	B	B	A	H	B	H	B	A	A	H
1837003	1	A	A	B	B	B	B	B	B	B	B	B	A	A	B	A	A	B	B	B	B	A	A	A	B	A	A	A	A	B	B	A	A	A	B	B	B	B	A	B	B	A	B	B	B	B	A	A	B
1837004	1	A	A	B	B	H	B	B	B	B	B	B	A	A	B	A	A	B	B	B	B	A	A	A	B	A	A	A	A	B	B	A	A	A	B	B	B	B	A	B	B	A	B	B	B	B	A	A	B
1837006	1	A	A	A	A	A	A	A	A	A	A	A	A	A	A	A	A	A	A	A	A	A	A	A	A	A	A	A	A	A	A	A	A	A	A	A	A	A	A	A	A	A	A	A	A	A	H	A	A
1837025	1	A	A	B	B	B	B	B	B	B	B	B	A	A	B	A	A	B	B	B	B	A	A	A	B	A	A	A	A	B	B	A	A	A	B	B	B	B	A	B	B	A	B	B	B	B	A	A	B
1837026	1	A	A	B	B	B	B	B	B	B	B	B	A	A	B	A	A	B	B	B	B	A	A	A	B	A	A	A	A	B	B	A	A	A	B	B	B	B	A	B	B	A	B	B	B	B	A	A	B
1837048	1	A	A	A	A	A	A	A	A	A	A	A	A	A	A	A	A	A	A	H	A	H	A	A	A	A	A	A	A	A	A	A	A	A	A	A	A	A	A	A	A	A	A	A	A	A	A	A	A
1837288	1	A	A	A	A	-	A	A	A	A	A	A	A	A	A	A	-	A	A	H	A	A	A	A	A	A	A	A	A	H	A	A	A	A	A	A	A	A	A	A	A	A	A	A	A	A	A	A	A
1855425	1	A	A	-	-	-	-	-	-	-	-	-	A	A	-	A	-	-	-	-	-	A	A	A	-	A	A	A	A	-	-	A	A	H	A	-	-	-	A	-	-	A	-	-	-	-	A	A	-
1861418	1	-	-	-	-	A	-	-	-	-	-	-	A	A	A	-	-	-	B	-	-	-	-	-	-	-	-	-	-	-	H	-	A	-	B	-	A	-	A	-	-	A	-	-	-	A	A	-	A
1861419	1	-	-	-	-	A	-	-	-	-	-	-	A	A	A	-	-	-	B	-	-	-	-	-	-	-	-	-	-	-	H	-	A	-	B	-	A	-	A	-	-	A	-	-	-	A	A	-	A
1861421	1	-	-	-	-	A	-	-	-	-	-	-	A	A	A	-	-	-	B	-	-	-	-	-	-	-	-	-	-	-	H	-	A	-	B	-	A	-	A	-	-	A	-	-	-	A	A	-	A
1861458	1	-	-	-	-	B	-	-	-	-	-	-	A	A	B	-	-	-	B	-	-	-	-	-	-	-	-	-	-	-	B	-	A	-	B	-	B	-	A	-	-	A	-	-	-	B	A	-	B
1868769	1	-	-	-	-	-	-	-	B	-	B	-	-	-	-	A	-	-	-	-	-	-	-	-	-	-	-	-	-	-	-	-	A	-	-	-	-	-	-	-	-	-	-	-	-	-	-	-	-
1869083	1	A	A	H	A	A	A	A	A	A	A	A	A	A	A	A	A	A	A	A	A	A	A	A	A	A	A	A	A	A	A	A	A	H	A	A	A	A	A	A	A	A	A	A	A	A	A	A	A
1869091	1	A	A	A	A	A	A	A	A	A	A	A	A	A	A	A	A	A	A	A	A	H	A	A	A	A	A	A	A	A	A	A	A	H	A	A	A	A	A	A	A	A	A	A	A	A	A	A	A
1869092	1	A	A	A	A	A	A	A	A	A	A	A	A	A	A	A	A	A	A	A	A	A	A	A	A	H	H	A	A	A	A	A	H	A	H	H	A	A	A	A	A	A	A	A	A	A	A	H	A
1869093	1	A	A	A	A	A	A	H	A	A	A	A	A	A	A	A	H	A	A	A	A	A	A	A	A	A	A	A	A	A	A	A	A	A	A	A	A	A	A	A	A	H	A	A	A	A	H	H	A
1879681	1	A	-	B	B	-	B	B	B	B	B	B	A	A	B	A	-	B	B	-	-	A	A	-	-	A	-	A	-	B	B	A	B	-	B	B	-	-	H	-	-	A	-	B	B	B	A	A	B
1879704	1	A	A	A	A	A	A	A	A	A	A	A	A	A	A	A	-	A	A	A	A	A	A	A	A	A	A	A	A	A	A	A	A	A	A	A	A	A	A	A	A	A	A	A	A	A	A	A	A
1879880	1	A	A	A	A	A	A	A	A	A	A	A	A	A	A	A	A	A	A	A	A	A	A	A	A	A	A	A	A	A	A	A	A	-	A	A	A	A	A	A	A	A	A	A	A	A	A	A	A
1879882	1	A	A	A	A	A	A	A	A	A	A	A	A	A	A	A	A	A	A	A	A	H	A	A	A	A	A	A	A	A	A	A	A	-	A	A	A	A	A	A	A	H	A	A	A	A	A	A	A
1880032	1	A	A	A	A	-	A	A	A	A	A	A	A	A	A	A	A	A	A	-	A	A	A	A	A	A	A	A	A	A	A	A	A	A	A	A	A	A	A	A	A	A	A	A	A	A	A	A	A
1891857	1	-	-	-	B	-	B	B	B	B	-	A	A	-	B	A	-	-	B	B	-	A	A	A	-	A	-	A	A	-	B	A	-	A	-	B	B	B	-	B	-	A	-	-	B	B	-	A	B
1891987	1	-	A	-	B	-	-	-	B	-	-	A	H	A	B	A	-	B	B	-	B	-	A	A	B	A	A	A	A	B	B	-	-	-	-	B	B	B	-	B	-	-	B	B	B	B	A	-	B
1892508	1	A	A	A	A	A	A	A	A	A	A	A	A	A	A	A	A	A	A	A	A	A	A	A	A	A	A	A	A	A	A	A	A	A	A	A	A	A	A	A	A	A	A	A	A	A	H	A	A
1915941	1	A	A	A	A	-	A	A	A	A	-	A	A	A	A	A	-	A	A	A	A	A	A	A	A	H	A	A	A	-	A	A	A	A	A	A	A	H	A	A	H	A	H	A	A	A	A	A	-
1915942	1	H	H	H	H	-	H	H	H	H	-	H	H	H	H	H	-	H	H	H	H	H	H	H	H	H	H	H	H	-	H	H	H	H	H	H	H	H	H	H	H	H	H	H	H	H	H	H	-
1915952	1	A	A	A	A	-	A	A	A	A	-	A	A	A	A	A	-	A	A	A	A	A	A	H	A	A	A	A	A	-	H	A	A	A	A	A	H	A	H	A	A	A	A	A	A	A	A	A	-
1915963	1	A	A	A	A	-	A	A	A	A	-	A	A	A	A	A	-	A	A	H	H	A	A	A	A	A	A	A	H	-	A	A	A	A	A	A	A	A	A	A	A	A	A	A	A	A	A	A	-
1915975	1	H	H	H	H	-	H	H	H	H	-	H	H	H	H	H	-	H	H	H	H	H	H	H	H	H	H	H	H	-	H	H	H	H	H	H	H	H	H	H	H	H	H	H	H	H	H	H	-
1915976	1	A	A	A	A	-	A	A	A	A	-	A	A	A	A	H	-	A	A	A	A	A	A	A	A	A	A	A	A	-	A	A	A	A	A	A	H	A	A	A	A	H	A	A	A	A	A	A	-
1944931	1	A	A	B	B	B	B	B	B	B	B	A	A	A	B	A	A	B	B	B	B	A	A	A	B	A	A	A	A	B	B	A	A	A	B	B	B	B	A	B	B	A	B	B	B	B	A	A	B
1953499	1	A	A	A	A	A	A	A	A	A	A	A	A	A	A	A	-	A	A	A	A	A	A	A	A	A	A	A	A	H	A	A	A	A	A	A	A	A	H	A	A	A	A	A	A	A	A	A	A
2042513	1	H	A	A	A	A	A	A	A	A	A	A	A	A	A	H	-	A	A	A	A	A	A	A	A	A	A	A	A	A	A	A	A	A	A	A	A	A	A	A	A	A	A	A	A	A	A	A	A
2042514	1	A	A	H	A	A	A	A	A	A	A	A	A	A	A	H	-	A	A	A	A	A	A	A	A	A	A	A	A	A	A	A	A	A	A	A	A	A	A	A	A	A	A	A	A	A	A	A	A
2045186	1	H	H	A	A	A	A	A	A	A	A	A	A	A	A	A	A	A	A	A	A	A	A	A	A	A	A	A	A	A	A	A	A	A	A	A	A	A	A	A	A	A	A	A	A	A	A	A	A
2045207	1	A	A	A	A	A	A	A	A	A	A	A	A	A	A	A	A	A	A	A	A	A	A	A	A	A	A	A	A	A	A	A	A	A	A	A	A	A	A	H	A	A	A	A	A	A	A	A	A
2045236	1	A	A	A	A	A	A	A	A	A	A	A	A	A	A	A	A	A	A	A	A	A	A	A	A	A	A	A	A	A	A	A	A	A	H	A	A	A	A	A	A	A	A	A	A	A	A	A	A
2058229	1	A	A	A	A	-	A	A	A	A	A	A	A	A	A	A	-	A	A	A	A	A	A	A	A	A	A	A	A	-	A	A	A	A	A	A	A	A	A	A	A	A	A	A	A	A	A	A	A
2058361	1	A	A	B	B	B	B	B	B	B	B	A	A	A	B	A	-	B	B	B	B	A	A	A	B	A	A	A	A	B	B	A	A	A	B	B	B	B	A	B	B	A	B	B	B	B	A	A	B
2062379	1	A	A	-	A	-	A	A	-	A	A	A	A	A	A	A	-	A	-	A	A	-	A	A	-	A	A	A	A	A	A	A	-	A	A	A	A	A	A	A	A	A	A	A	A	A	A	A	A
2069268	1	A	A	A	A	A	A	A	A	A	A	A	A	A	A	A	A	A	A	A	A	A	A	A	A	A	A	A	A	A	A	A	A	-	A	A	A	A	A	A	A	A	A	A	A	A	A	A	A
2073736	1	A	A	A	A	-	A	A	A	A	A	A	A	A	A	A	A	A	A	A	A	A	A	A	H	A	A	A	A	A	A	A	A	A	A	A	A	A	A	A	A	A	A	A	A	A	A	A	A
2073914	1	A	A	A	A	A	A	A	A	A	A	A	A	A	A	H	A	A	A	A	A	A	A	A	H	A	A	A	A	A	A	A	A	A	A	A	A	A	A	A	A	A	A	A	A	A	A	A	A
2087020	1	A	A	A	A	A	A	H	A	A	A	A	A	A	A	A	A	A	A	A	A	A	A	A	A	A	A	A	A	A	A	A	A	A	A	A	A	A	A	A	A	A	A	A	A	A	A	A	A
2087035	1	A	A	A	A	A	A	A	A	A	A	A	A	A	A	A	A	A	A	A	A	A	A	A	A	A	A	A	H	A	A	A	A	A	A	A	A	A	A	A	A	A	A	A	A	A	A	A	A
2087036	1	A	A	A	A	A	A	A	A	A	A	A	H	A	A	A	A	A	A	A	A	A	A	H	A	A	A	H	H	A	A	A	H	A	A	A	A	A	A	A	A	H	A	A	A	H	A	A	H
2087041	1	A	A	H	A	A	A	A	A	A	A	A	A	A	A	A	A	A	A	A	A	A	A	A	A	A	A	A	A	A	A	A	A	A	A	A	A	A	A	A	A	A	A	A	A	A	A	A	A
2087042	1	A	A	A	A	A	A	H	A	A	A	A	A	A	A	A	A	A	A	A	A	A	A	A	A	A	A	A	H	A	A	A	A	A	A	A	A	A	A	A	A	A	A	A	A	A	A	A	A
2087155	1	A	A	A	A	-	A	A	A	A	A	A	A	A	A	A	-	A	A	A	A	A	A	A	A	A	H	A	A	A	A	A	A	A	A	A	A	A	A	A	A	A	A	A	H	A	A	A	A
2087156	1	A	A	A	A	-	A	A	A	A	A	A	A	A	A	A	-	A	A	A	A	A	A	H	A	A	A	A	A	A	A	A	A	A	A	A	A	A	A	A	A	A	H	A	A	A	A	A	A
2099287	1	-	A	-	-	-	-	-	B	B	-	A	-	-	-	-	-	-	-	-	-	-	-	-	B	-	-	-	A	-	-	-	-	A	B	-	-	-	A	B	-	A	-	B	B	B	-	-	-
2140637	1	A	A	-	-	-	B	-	-	-	B	A	-	-	B	-	-	B	-	B	B	-	-	A	B	A	-	A	-	-	-	-	A	-	-	-	-	-	A	-	B	A	B	-	B	B	A	-	B
2171372	1	A	A	-	-	-	-	-	-	A	-	A	A	A	-	A	H	-	A	-	A	A	A	A	A	A	A	A	A	-	-	-	A	A	-	A	-	-	A	-	A	A	A	A	-	-	A	A	-
2171420	1	A	A	-	-	-	-	-	-	A	-	A	A	A	-	A	A	-	A	-	A	A	A	A	A	A	A	A	A	-	-	-	A	A	-	B	-	-	A	-	A	A	A	A	-	-	A	A	-
2171422	1	B	B	-	-	-	-	-	-	-	-	B	B	B	A	B	B	-	-	-	B	B	B	B	A	B	B	B	B	-	-	A	B	B	A	A	-	-	B	-	A	B	-	-	-	-	B	-	-
2171427	1	A	A	-	-	-	-	-	-	-	-	A	A	A	B	A	A	-	-	-	A	A	A	A	B	A	A	A	A	-	-	A	A	A	A	B	-	-	A	-	A	A	-	-	-	-	A	-	-
2171431	1	A	A	-	-	-	-	-	-	-	-	A	A	A	A	A	A	-	-	-	A	A	A	A	A	A	A	A	A	-	-	B	A	A	A	A	-	-	A	-	A	A	-	-	-	-	A	-	-
2171442	1	A	A	-	-	-	-	-	-	-	-	A	A	A	B	A	A	-	-	-	A	A	A	A	B	A	A	A	A	-	-	A	A	A	A	B	-	-	A	-	A	A	-	-	-	-	A	-	-
2171459	1	-	A	B	B	-	B	B	B	B	B	H	A	A	B	A	-	B	B	B	-	A	A	A	-	A	-	A	A	-	B	-	-	A	B	B	B	B	A	B	B	H	B	B	B	B	A	-	B
2191931	1	A	A	-	-	-	A	-	-	-	-	A	A	A	-	A	A	-	-	-	-	A	A	A	-	A	A	A	A	-	-	-	A	A	-	-	-	-	A	-	-	A	-	-	A	-	H	-	-
2192044	1	A	A	B	B	-	B	B	B	B	B	A	A	A	B	A	-	B	B	B	B	A	A	A	B	A	A	A	A	B	B	B	A	-	B	B	B	B	A	B	B	A	B	B	A	B	A	B	B
2192045	1	A	A	B	B	-	B	B	B	B	B	A	A	A	B	A	-	B	B	B	B	A	A	A	B	A	A	A	A	B	B	B	A	-	B	B	B	B	A	B	B	A	B	B	A	B	A	B	B
2192129	1	A	A	A	A	-	A	A	A	A	A	A	A	A	A	A	-	A	A	A	A	A	A	A	A	A	A	A	A	A	A	A	A	A	A	A	A	A	A	A	A	A	A	A	H	A	A	A	H
2196444	1	A	A	B	B	B	B	B	B	B	B	A	A	A	B	A	A	B	B	B	B	A	A	A	B	A	A	A	A	B	B	B	A	A	B	B	B	B	A	B	B	A	B	B	A	B	A	B	B
2196463	1	A	A	A	A	-	-	A	-	-	-	A	-	-	H	-	-	-	-	-	A	-	-	-	-	H	A	-	A	-	-	-	-	-	-	-	-	-	A	-	A	-	A	A	-	-	A	-	-
2235699	1	-	A	A	A	-	-	B	-	-	-	A	A	-	A	-	-	-	A	A	-	A	-	-	-	A	-	-	-	-	A	-	-	-	A	-	-	-	-	A	-	-	-	A	-	A	-	A	-
2235752	1	-	A	A	A	-	-	A	-	-	-	A	A	-	A	-	-	-	A	A	-	A	-	-	-	A	-	-	-	-	A	-	-	-	A	-	-	-	-	A	-	-	-	A	-	A	-	A	-
2238675	1	A	A	A	A	A	A	A	A	A	A	A	A	A	A	A	-	A	A	A	A	A	A	A	A	A	A	A	A	A	A	A	A	A	H	A	A	A	A	A	H	A	A	A	A	A	A	A	A
2241517	1	A	A	A	A	A	A	A	A	A	H	A	A	A	A	A	A	H	A	A	H	A	A	A	A	A	A	A	A	H	A	A	H	A	A	A	A	H	H	A	H	A	A	A	A	A	A	A	A
2241524	1	A	A	A	A	A	A	A	A	A	H	A	A	A	A	A	A	A	A	A	A	A	A	A	A	A	A	A	A	A	A	A	A	A	A	A	A	A	A	A	A	A	A	H	A	A	A	A	A
2241562	1	A	A	A	A	A	A	A	H	A	A	A	A	A	A	A	A	H	A	A	A	A	A	A	A	A	A	A	A	A	A	A	A	A	A	A	A	A	A	A	A	A	A	A	A	A	A	A	A
2253467	1	A	A	B	B	B	B	B	B	B	B	A	A	A	B	A	A	B	B	B	B	A	A	A	B	A	A	A	A	B	B	B	A	A	B	B	B	B	A	B	B	A	B	B	A	B	A	B	B
2253506	1	A	A	A	A	A	-	A	A	A	A	A	A	A	A	A	A	A	A	A	A	A	A	A	A	A	A	A	A	A	A	A	A	A	A	A	A	A	A	A	A	A	A	H	A	A	A	A	H
2253507	1	A	A	A	A	A	-	A	A	A	A	A	A	A	A	A	A	A	A	A	A	A	A	A	A	A	A	A	A	A	A	A	A	A	A	A	A	A	A	A	A	A	A	H	A	A	A	A	H
2254249	1	H	H	H	H	H	H	H	H	H	H	H	H	H	H	H	A	H	H	H	H	H	H	H	H	A	H	H	H	H	H	H	H	H	H	H	H	H	H	H	H	H	H	H	H	H	H	H	H
2255455	1	A	A	H	H	H	H	H	H	H	H	A	A	A	H	A	-	H	H	H	H	A	A	A	H	A	A	A	A	H	H	H	A	A	H	H	H	H	A	H	H	A	H	H	A	H	A	H	H
2255673	1	H	A	-	-	-	-	-	-	-	-	A	A	A	-	H	-	-	-	-	-	A	A	A	-	A	A	A	A	-	A	-	A	H	-	-	-	-	A	-	-	A	-	-	A	-	A	-	-
2255691	1	A	A	-	-	-	-	-	-	-	-	A	A	A	-	A	-	-	-	-	-	A	A	A	-	A	A	A	A	-	A	-	A	A	-	-	-	-	A	-	-	A	-	-	A	-	A	-	-
2255699	1	A	A	-	-	-	-	-	-	-	-	A	A	A	-	A	-	-	-	-	-	A	A	A	-	A	A	A	H	-	A	-	A	A	-	-	-	-	A	-	-	A	-	-	A	-	A	-	-
2264650	1	A	A	A	A	-	A	A	A	H	A	H	A	A	A	A	A	-	A	A	A	-	A	A	-	A	A	A	A	-	A	A	A	A	A	A	A	A	A	A	A	A	A	A	A	A	A	A	A
2264688	1	A	A	A	A	-	A	A	A	A	A	A	H	A	A	A	A	-	A	A	A	-	A	A	-	A	A	A	A	-	A	A	A	A	A	A	A	A	A	A	A	A	A	A	A	A	A	A	A
2264816	1	H	H	-	H	-	B	B	B	B	-	H	H	H	B	-	-	-	B	-	B	H	-	H	B	H	H	H	H	B	B	-	H	H	B	B	B	B	H	B	B	H	B	B	H	B	H	B	B
2264818	1	A	A	-	B	-	B	B	B	B	-	A	A	A	B	-	-	-	B	-	B	A	-	A	B	A	A	A	A	B	B	-	A	A	B	B	B	B	H	B	B	A	B	B	A	B	A	B	B
2264826	1	A	A	-	A	-	A	A	A	H	-	A	A	A	A	-	-	-	A	-	A	A	-	A	H	A	A	A	A	A	A	-	A	A	A	H	A	A	A	A	A	A	A	A	A	A	A	A	A
2264860	1	H	H	-	H	-	A	A	A	A	-	H	H	H	A	-	-	-	A	-	A	H	-	H	A	H	H	H	H	A	A	-	H	H	A	A	A	A	H	A	A	H	A	A	H	A	H	A	A
2278609	1	A	A	A	A	A	A	A	A	A	A	A	A	A	A	A	A	A	A	A	A	A	A	A	A	A	A	A	A	A	A	A	A	A	A	A	A	A	A	A	A	A	A	H	A	A	A	A	A
2278702	1	A	H	A	A	A	A	A	A	A	A	A	A	A	A	A	-	A	A	A	A	A	A	A	A	A	A	A	A	A	A	A	A	-	A	A	A	A	A	A	A	A	A	A	A	A	A	H	A
2280481	1	-	-	B	-	-	-	-	-	B	-	-	B	B	-	-	-	-	-	-	-	-	A	-	-	-	-	-	-	-	-	-	-	-	-	-	-	-	-	-	-	-	B	-	-	-	-	-	-
2282535	1	-	-	-	-	-	-	-	-	-	-	-	A	-	A	-	-	-	-	-	-	-	-	-	-	-	-	-	-	-	-	-	A	-	-	-	B	-	-	B	-	-	-	B	-	-	-	-	-
2282585	1	A	A	-	A	-	-	-	-	-	B	A	A	A	-	A	A	-	-	-	-	A	A	A	-	A	A	A	A	-	-	-	A	A	A	A	-	A	A	-	-	A	-	-	A	A	A	-	A
2282595	1	A	A	-	-	-	-	-	A	-	A	A	A	A	-	A	A	-	-	-	-	A	A	A	-	A	A	A	A	-	A	A	A	A	A	A	-	-	A	-	A	A	A	A	A	-	A	-	-
2282596	1	A	A	-	-	-	-	-	A	-	A	A	A	A	-	A	A	-	-	-	-	A	A	A	-	A	A	A	A	-	A	A	A	A	A	A	-	-	A	-	A	A	A	A	A	-	A	-	-
2282601	1	A	A	-	A	-	-	-	-	-	A	A	A	A	-	A	A	-	-	-	-	A	A	A	-	A	A	A	A	-	-	-	A	A	A	A	-	A	A	-	-	A	-	-	A	H	A	-	A
2282618	1	A	A	-	A	-	-	-	B	-	A	A	A	A	-	A	A	-	-	-	-	A	A	A	-	A	A	A	A	-	A	A	A	A	A	H	-	A	A	-	H	A	B	A	A	A	A	-	B
2282626	1	A	A	-	-	-	-	-	A	-	A	A	A	A	-	A	A	-	-	-	-	A	A	A	-	A	A	A	A	-	A	A	A	A	B	A	-	-	A	-	A	A	A	A	A	-	A	-	-
2282636	1	A	A	-	-	-	-	-	A	-	A	A	A	A	-	A	A	-	-	-	-	A	A	A	-	A	A	A	A	-	A	A	A	A	B	B	-	-	A	-	A	A	A	A	A	-	A	-	-
2282638	1	A	A	-	A	-	-	-	-	-	B	A	A	A	-	A	A	-	-	-	-	A	A	A	-	A	A	A	A	-	-	-	A	A	A	A	-	A	A	-	-	A	-	-	A	H	A	-	A
2282639	1	A	A	-	A	-	-	-	-	-	B	A	A	A	-	A	A	-	-	-	-	A	A	A	-	A	A	A	A	-	-	-	A	A	A	A	-	A	A	-	-	A	-	-	A	A	A	-	A
2294649	1	A	A	A	A	A	A	A	A	A	A	A	A	A	A	A	-	A	A	A	A	A	A	A	A	A	A	A	A	A	A	A	A	A	A	A	A	A	A	A	A	A	A	A	A	A	A	A	A
2303499	1	A	A	A	A	H	A	A	A	A	A	A	A	A	A	A	A	H	A	A	A	A	A	A	A	A	A	A	A	A	A	A	A	A	A	A	H	H	A	A	A	A	A	A	A	H	A	A	A
2303508	1	A	H	H	A	A	A	H	A	H	A	A	H	A	H	H	H	H	A	H	H	H	H	H	H	H	A	A	H	H	A	H	H	H	H	H	H	H	H	H	H	H	H	H	H	H	H	H	H
2303514	1	A	H	H	A	A	H	A	H	A	A	A	H	A	A	H	A	A	A	A	A	H	A	A	A	H	A	A	A	A	H	A	H	A	A	A	A	A	A	A	A	A	A	H	A	H	A	A	A
2303523	1	A	A	A	A	A	A	A	A	A	A	A	A	A	A	A	A	A	A	H	A	A	A	A	H	A	A	A	H	A	A	H	H	A	A	A	H	H	A	H	A	H	H	A	A	A	A	A	A
2303531	1	A	A	A	A	A	A	A	H	A	A	A	A	A	A	A	A	A	A	H	A	A	A	A	A	A	A	A	H	A	A	A	A	A	A	A	A	A	A	A	A	A	A	A	A	H	A	A	A
2303533	1	A	A	A	A	A	A	A	A	A	A	A	A	A	A	A	H	A	A	A	A	A	A	A	A	A	A	H	A	H	A	A	H	A	A	A	A	A	H	A	A	A	A	A	A	A	H	A	A
2303538	1	A	A	H	A	A	A	H	A	A	A	A	A	A	A	A	A	A	A	H	A	A	A	A	A	A	A	A	A	A	A	A	A	A	A	A	A	A	A	A	A	A	A	A	A	A	A	A	A
2303539	1	H	A	H	H	A	H	A	H	A	A	A	A	A	A	H	A	A	A	H	A	A	A	H	A	A	A	A	A	A	A	A	A	A	A	A	A	A	A	H	H	A	H	A	A	A	A	A	A
2303541	1	H	H	H	H	H	H	H	H	H	H	H	H	H	H	H	A	H	H	H	H	H	H	H	H	H	A	H	H	H	H	H	H	A	H	H	H	H	A	H	H	H	H	H	H	H	A	H	H
2303550	1	A	H	A	A	A	A	H	A	H	A	A	A	A	A	A	A	A	H	A	A	A	A	A	A	A	A	A	A	A	A	A	A	A	A	A	A	A	A	H	A	A	A	A	A	A	A	A	A
2303553	1	A	A	A	A	A	A	A	A	A	A	A	A	A	A	A	A	A	A	A	A	A	A	A	A	A	A	A	A	A	A	A	A	A	A	A	A	A	A	A	A	A	A	A	A	A	A	A	A
2303679	1	A	A	B	B	B	B	B	B	B	B	A	A	A	B	A	A	B	B	B	B	A	A	A	B	A	A	A	A	B	B	B	A	A	B	B	B	B	A	B	B	A	B	B	A	B	A	B	B
2303724	1	A	A	A	A	A	A	A	A	A	A	A	A	A	A	A	A	A	A	A	A	A	A	A	A	A	A	A	A	A	A	A	A	H	A	A	A	A	A	A	A	A	A	A	A	A	A	A	A
2303922	1	A	A	A	A	H	A	A	A	A	A	A	A	A	A	A	A	A	A	A	A	A	A	A	A	A	A	A	A	A	A	A	H	A	A	A	A	A	A	A	A	A	A	A	A	A	A	A	A
2304869	1	A	H	A	A	A	H	A	A	A	A	A	H	A	H	A	A	A	A	A	A	A	A	A	A	H	A	A	A	A	H	H	A	A	A	A	A	A	A	A	A	A	A	A	A	H	A	A	A
2304870	1	A	A	A	A	A	A	A	A	A	A	A	A	A	A	A	A	A	A	A	A	A	A	A	H	A	A	A	A	A	A	A	A	A	A	A	A	A	A	A	A	A	A	A	H	H	A	A	A
2304891	1	A	-	-	B	-	B	B	-	-	B	H	A	-	B	A	-	B	B	B	B	-	A	-	-	A	-	-	-	-	B	B	-	-	B	B	B	-	A	B	B	-	-	-	A	B	A	-	B
2304938	1	A	-	-	B	-	B	B	-	-	B	H	A	-	B	A	-	B	B	B	B	-	A	-	-	A	-	-	-	-	B	B	-	-	B	B	B	-	A	B	B	-	-	-	A	B	A	-	B
2305780	1	A	A	A	A	-	A	A	A	A	A	A	A	A	A	A	-	A	A	A	A	-	A	A	A	A	A	A	-	A	A	A	A	-	A	A	A	A	A	A	A	A	A	A	A	A	A	A	A
2305781	1	A	A	A	A	-	H	A	A	A	A	A	A	A	A	A	-	A	A	A	A	-	A	A	A	A	A	A	-	A	A	A	A	-	A	A	A	A	H	A	H	A	A	A	A	A	A	A	A
2307839	1	A	A	A	A	A	A	A	A	A	A	A	A	A	A	A	-	A	A	A	A	A	A	A	A	A	A	A	A	A	A	A	A	A	A	A	A	A	A	A	A	A	H	A	A	A	A	A	A
2307843	1	A	A	A	A	A	A	A	A	A	A	A	A	A	A	A	-	A	A	A	A	A	A	A	A	A	A	A	A	A	A	A	A	A	A	A	A	A	A	A	A	A	A	A	A	A	A	A	A
2307856	1	A	A	A	A	A	A	A	A	A	A	A	A	A	A	A	-	A	A	A	A	A	A	A	A	A	A	A	A	H	A	A	A	A	A	A	A	A	A	A	A	A	A	A	A	A	A	H	A
2307987	1	A	A	A	A	A	A	A	A	A	H	A	A	A	A	A	A	A	A	A	A	A	A	A	A	A	A	A	A	A	A	A	A	A	A	A	A	A	A	A	A	A	A	A	A	A	A	A	A
2307989	1	A	A	A	A	A	A	A	A	A	A	A	A	A	A	A	A	A	A	A	A	A	A	A	A	A	A	H	A	A	A	A	A	A	A	A	A	A	A	A	A	A	A	A	A	A	A	A	A
2309702	1	A	A	A	A	A	A	A	A	A	A	A	A	A	H	A	A	A	H	H	A	A	A	A	H	H	H	H	A	H	A	A	A	A	H	A	A	A	A	H	H	A	H	A	H	A	H	A	H
2326233	1	A	A	A	A	A	A	A	A	A	A	A	A	A	A	A	A	A	A	A	A	A	A	A	H	A	A	A	A	A	A	A	A	A	A	A	A	A	A	A	A	A	A	A	A	H	A	A	A
2331635	1	-	A	A	A	-	A	A	A	A	A	A	A	A	H	A	-	A	A	A	-	-	A	A	-	A	A	A	-	-	A	A	A	A	A	-	A	A	A	A	A	H	-	A	A	H	A	A	A
2346323	1	A	A	A	A	A	A	A	A	A	A	A	A	A	A	A	A	A	H	A	A	A	A	A	A	A	A	A	A	A	A	A	A	A	A	A	A	A	A	A	A	A	A	A	A	A	A	A	A
2346326	1	A	A	A	A	A	A	A	A	A	A	A	A	A	A	A	A	A	A	A	A	A	A	A	A	A	A	H	A	A	A	H	A	A	A	A	A	A	A	A	H	A	A	A	H	A	A	H	A
2346341	1	A	A	A	A	A	A	A	A	A	A	A	A	A	A	H	A	A	A	A	A	A	A	A	A	A	A	A	A	A	A	A	A	A	A	A	A	A	A	A	A	A	A	A	A	A	A	A	H
2346342	1	A	A	A	A	A	A	A	A	A	A	H	A	A	A	A	A	A	A	A	A	A	A	A	A	A	A	A	H	A	A	A	A	A	A	H	A	A	A	A	A	A	A	A	A	A	A	A	A
2346423	1	A	A	A	A	A	A	A	A	A	A	A	A	H	A	A	A	A	A	A	A	A	A	A	A	A	A	A	A	A	A	H	A	-	A	A	A	A	A	A	A	A	A	A	A	A	A	A	A
2356335	1	-	A	A	A	A	A	A	-	A	-	A	A	A	A	A	A	H	A	H	-	A	A	A	-	A	A	A	A	A	H	A	A	A	A	A	A	A	A	A	A	A	A	A	A	A	A	-	A
2356336	1	-	A	A	A	A	A	A	-	A	-	A	A	A	A	H	A	A	A	A	-	A	A	A	-	A	A	A	A	A	A	A	A	A	A	A	A	A	A	A	A	A	A	A	A	H	A	-	A
2381373	1	A	H	H	A	A	A	A	A	A	A	A	A	A	A	A	-	A	A	A	A	A	A	A	A	A	A	A	A	A	A	A	A	A	A	A	A	A	A	A	A	A	A	A	A	A	A	A	A
2381386	1	A	A	A	A	H	A	A	A	A	A	A	A	A	A	A	-	A	A	A	A	A	A	A	A	A	A	A	A	A	A	A	A	A	A	A	A	A	A	A	H	A	A	A	A	A	A	A	A
2381391	1	A	A	A	A	A	A	A	A	A	A	A	A	A	A	A	A	A	A	A	A	A	A	A	A	A	A	A	A	H	A	A	H	A	A	A	A	A	A	A	A	A	A	A	A	A	A	A	A
2381461	1	A	A	A	A	A	A	A	A	A	A	A	A	A	A	A	A	A	A	A	A	A	A	A	A	A	A	A	A	A	A	A	A	A	A	A	A	A	A	A	A	A	A	A	A	A	A	A	A
2381470	1	A	A	A	A	A	A	A	A	A	A	A	A	A	A	A	A	A	A	A	A	A	A	A	A	A	A	A	A	A	A	A	H	A	A	H	A	A	A	A	A	A	A	A	A	A	A	A	A
2381507	1	A	A	A	A	A	A	A	A	A	A	A	A	A	A	A	A	A	A	A	A	A	A	A	A	A	A	A	A	A	A	A	A	A	A	A	A	A	A	A	A	A	A	A	A	A	H	A	A
2385708	1	-	-	H	B	-	B	-	B	H	B	H	-	-	B	A	-	B	A	H	H	A	-	-	A	-	-	-	-	B	H	-	-	-	B	H	H	A	H	B	B	B	-	B	B	B	-	A	B
2385712	1	-	-	H	B	-	B	-	B	H	B	H	-	-	B	A	-	B	A	H	H	A	-	-	A	-	-	-	-	B	H	-	-	-	B	H	H	A	H	B	B	B	-	B	B	B	-	A	B
2388355	1	A	A	B	B	-	-	B	B	B	B	A	A	A	B	A	-	B	B	B	B	A	A	A	B	A	A	A	A	B	B	B	A	A	B	B	B	B	A	B	B	A	B	B	A	B	A	B	B
2391026	1	A	A	A	A	A	A	A	A	A	A	A	A	A	A	A	-	A	A	A	A	A	A	A	A	A	A	A	A	A	A	A	A	A	A	A	A	A	H	A	A	A	A	A	A	A	A	A	A
2393578	1	-	-	-	-	-	-	B	-	B	-	-	A	A	-	-	-	-	B	-	-	-	-	-	-	-	-	-	-	-	-	B	-	-	-	-	-	-	-	-	-	-	-	-	A	-	A	-	-
2393579	1	-	-	-	-	-	-	B	-	B	-	-	A	A	-	-	-	-	B	-	-	-	-	-	-	-	-	-	-	-	-	B	-	-	-	-	-	-	-	-	-	-	-	-	A	-	A	-	-
2393580	1	-	-	-	-	-	-	B	-	B	-	-	A	A	-	-	-	-	B	-	-	-	-	-	-	-	-	-	-	-	-	B	-	-	-	-	-	-	-	-	-	-	-	-	A	-	A	-	-
2393581	1	-	-	-	-	-	-	B	-	B	-	-	A	A	-	-	-	-	B	-	-	-	-	-	-	-	-	-	-	-	-	B	-	-	-	-	-	-	-	-	-	-	-	-	A	-	A	-	-
2410113	1	-	-	-	-	-	-	B	B	-	-	-	A	-	-	-	-	-	-	-	-	-	-	-	-	-	-	A	-	-	-	-	-	-	B	B	-	-	A	-	-	-	-	-	A	-	A	-	-
2416790	1	A	-	B	B	-	B	B	B	-	-	A	-	A	B	-	-	-	-	-	-	-	-	A	-	-	A	A	A	-	-	-	-	-	B	B	B	-	A	B	-	-	-	B	-	B	-	-	-
2416807	1	A	-	B	B	-	B	B	B	-	-	A	-	A	B	-	-	-	-	-	-	-	-	A	-	-	A	A	A	-	-	-	-	-	B	B	B	-	A	B	-	-	-	B	-	B	-	-	-
2417103	1	A	A	-	-	B	B	B	-	-	B	A	-	-	B	-	-	-	-	B	-	-	-	-	-	-	A	-	-	B	-	B	A	-	-	-	-	-	-	-	B	-	-	B	-	-	A	-	-
2417344	1	-	-	-	-	-	-	-	-	-	-	A	A	-	-	-	-	-	A	-	-	A	-	-	-	-	-	A	-	-	-	-	-	-	-	-	-	-	-	-	-	-	-	-	-	A	-	-	A
2417369	1	-	-	-	-	-	-	-	-	-	-	H	B	-	-	-	-	-	A	-	-	A	-	-	-	-	-	A	-	-	-	-	-	-	-	-	-	-	-	-	-	-	-	-	-	A	-	-	A
2417375	1	-	-	-	-	-	-	-	-	-	-	A	A	-	-	-	-	-	A	-	-	A	-	-	-	-	-	A	-	-	-	-	-	-	-	-	-	-	-	-	-	-	-	-	-	B	-	-	A
2417377	1	-	-	-	-	-	-	-	-	-	-	A	A	-	-	-	-	-	A	-	-	A	-	-	-	-	-	A	-	-	-	-	-	-	-	-	-	-	-	-	-	-	-	-	-	A	-	-	A
2417381	1	-	-	-	-	-	-	-	-	-	-	A	A	-	-	-	-	-	A	-	-	A	-	-	-	-	-	A	-	-	-	-	-	-	-	-	-	-	-	-	-	-	-	-	-	A	-	-	A
2423208	1	A	H	A	A	A	A	A	A	A	A	A	A	A	A	A	A	A	A	A	A	A	A	A	A	A	A	A	A	A	A	A	A	A	A	A	A	A	A	A	H	A	A	A	A	A	A	A	A
2425602	1	A	A	A	A	A	A	A	A	A	A	A	A	A	A	A	-	A	A	A	A	A	A	A	A	A	A	A	A	A	A	A	A	A	A	A	A	A	A	H	A	A	A	A	A	A	A	A	A
2425616	1	A	A	A	A	A	A	A	A	A	A	A	A	A	A	A	-	A	H	A	A	A	A	A	A	A	A	A	A	A	A	A	H	A	A	A	A	A	A	A	A	A	A	A	A	A	A	A	A
2425634	1	A	A	A	A	A	A	A	A	A	A	A	A	A	A	A	-	A	A	A	A	A	A	A	A	A	A	A	A	A	A	A	A	A	A	A	A	A	A	A	A	A	A	A	A	A	A	A	A
2425705	1	A	A	A	A	A	A	A	A	A	A	A	A	A	A	A	A	A	A	H	A	A	A	A	A	A	A	A	A	A	A	A	A	A	A	A	A	H	A	A	A	A	A	A	H	A	A	A	A
2425713	1	A	H	A	A	A	A	A	A	A	A	A	A	A	A	A	A	A	H	A	A	A	A	A	A	A	A	A	A	A	A	A	H	H	A	H	H	A	A	A	A	H	A	A	A	A	A	A	A
2426106	1	-	A	-	-	-	-	-	-	-	-	A	-	-	-	-	-	-	B	-	-	-	-	-	-	-	-	A	-	-	B	-	-	-	-	-	B	-	A	-	-	-	-	-	-	B	-	-	-
2426218	1	-	-	-	B	-	B	-	B	B	-	-	-	-	B	-	-	-	B	-	-	-	-	-	-	A	-	-	-	-	-	-	-	-	-	-	-	-	A	-	B	A	-	B	A	B	-	-	-
2428298	1	A	A	B	B	B	B	B	B	B	B	A	A	A	B	H	A	B	B	B	B	A	A	A	B	A	A	A	A	B	B	B	A	A	B	B	B	B	A	B	B	A	B	B	A	B	A	B	B
2434219	1	A	H	A	A	A	A	A	A	A	A	A	A	A	A	A	A	A	A	A	A	A	A	H	A	A	H	A	H	A	A	H	A	A	A	A	A	H	A	A	H	A	A	A	A	A	A	A	A
2434259	1	A	A	A	A	A	A	A	A	A	A	A	A	A	A	A	A	A	A	A	H	A	A	A	A	A	A	A	A	A	A	A	A	A	A	A	A	A	A	A	A	A	A	A	A	A	A	A	A
2434261	1	A	A	A	A	A	A	A	H	A	A	A	A	A	A	A	A	A	A	A	A	A	A	A	A	A	A	A	A	A	A	A	A	A	A	A	A	A	A	A	A	A	A	A	A	A	A	A	A
2434267	1	A	H	A	A	A	A	A	A	A	A	A	A	A	A	A	A	A	A	A	A	A	A	H	A	A	H	A	H	A	A	H	A	A	A	A	A	H	A	A	H	A	A	A	A	A	A	A	A
2435068	1	-	A	-	-	-	A	A	-	A	A	A	A	A	-	A	-	A	A	-	A	A	A	A	A	A	A	A	A	-	A	-	-	-	A	A	-	A	A	A	B	H	-	A	A	A	A	A	-
2439630	1	A	A	A	A	A	A	A	A	A	A	A	A	A	A	A	A	A	A	A	A	A	A	A	A	A	A	A	A	A	A	A	A	A	A	A	A	A	A	A	A	A	A	A	A	A	A	A	A
2439667	1	A	A	B	B	B	B	B	B	B	B	A	A	A	B	A	A	B	B	B	B	A	A	A	B	A	A	A	A	B	B	B	A	A	B	B	B	B	A	B	B	A	B	B	A	B	A	B	B
2439688	1	A	A	B	B	B	B	B	B	B	B	A	A	A	B	A	A	B	B	B	B	A	A	A	B	A	A	A	A	B	B	B	A	A	B	B	B	B	A	B	B	A	B	B	A	B	A	B	B
2439725	1	A	A	H	A	A	A	A	A	A	A	A	A	A	A	A	A	A	A	A	A	A	A	A	A	A	A	A	A	A	A	A	A	A	A	A	A	A	A	A	A	A	A	A	A	A	A	A	A
2444882	1	A	A	B	B	-	B	B	B	-	B	A	A	A	B	A	-	B	B	B	B	A	A	A	B	A	A	A	-	-	B	B	A	-	B	B	B	-	A	B	B	A	B	B	A	B	A	B	B
2444905	1	A	A	A	A	-	A	A	A	-	A	A	H	H	A	A	-	A	A	A	A	A	A	A	A	A	A	A	-	-	H	A	A	-	A	A	A	-	A	A	A	A	A	A	A	A	A	A	A
2444926	1	H	A	A	A	-	A	A	A	-	A	H	A	A	A	A	-	A	A	A	A	A	A	A	A	A	A	A	-	-	A	A	A	-	A	A	A	-	A	A	A	A	A	A	A	A	A	A	A
2448629	1	-	A	-	-	-	-	-	-	-	-	-	-	A	-	-	-	-	-	-	-	-	-	-	-	-	-	-	A	-	-	-	-	-	-	-	-	-	-	B	-	-	-	-	-	B	A	B	B
2452094	1	-	-	-	B	-	-	B	-	-	-	-	-	A	-	-	-	-	-	-	B	-	-	-	-	A	-	-	-	-	B	B	-	-	-	-	-	-	-	-	-	A	-	-	-	-	-	-	B
2496175	1	A	A	-	-	-	-	-	-	-	-	-	-	-	B	-	-	-	-	-	-	A	A	-	-	-	-	A	-	-	B	-	-	-	-	-	-	-	-	-	-	-	-	-	-	-	-	-	-
2496223	1	A	A	-	-	-	-	-	-	-	-	-	-	-	B	-	-	-	-	-	-	A	A	-	-	-	-	A	-	-	B	-	-	-	-	-	-	-	-	-	-	-	-	-	-	-	-	-	-
2496303	1	-	-	-	A	-	-	A	A	B	A	-	A	-	A	-	-	A	B	A	-	-	-	A	-	A	-	-	-	B	A	A	-	-	-	-	-	-	-	-	B	-	-	B	-	-	-	-	-
2496564	1	-	-	B	B	B	B	B	B	B	B	A	-	A	B	-	-	B	B	H	H	A	-	-	B	-	-	A	-	B	B	H	-	-	B	B	B	H	-	B	H	A	H	B	A	B	-	H	B
2496565	1	-	-	A	A	A	A	A	A	A	A	A	-	A	A	-	-	A	A	H	H	A	-	-	A	-	-	A	-	A	A	H	-	-	A	A	A	H	-	A	H	A	H	A	A	A	-	H	A
2496579	1	-	-	B	B	B	B	B	B	B	B	A	-	A	B	-	-	B	B	H	H	A	-	-	B	-	-	A	-	B	B	H	-	-	B	B	B	H	-	B	H	A	H	B	A	B	-	H	B
2496609	1	-	-	H	H	H	H	H	H	H	H	H	-	H	H	-	-	H	H	H	H	H	-	-	H	-	-	H	-	H	H	H	-	-	H	H	H	H	-	H	H	H	H	H	H	H	-	H	H
2514727	1	A	A	-	A	A	-	H	A	-	-	A	A	A	A	A	A	-	A	A	B	A	A	A	A	H	A	A	A	A	A	A	-	-	A	A	A	H	A	A	A	A	-	-	H	A	A	A	A
2514735	1	B	B	-	B	B	-	H	B	-	-	B	B	B	B	B	B	-	B	B	A	B	B	B	B	H	B	B	B	B	B	B	-	-	B	B	B	H	B	B	B	B	-	-	H	B	B	B	B
2516864	1	A	A	B	B	B	B	B	B	B	B	A	A	A	B	A	-	B	B	A	B	A	A	A	B	A	A	A	A	B	B	B	A	A	B	B	B	B	A	B	B	A	B	B	A	B	A	B	B
2516963	1	A	A	B	B	B	B	B	B	B	B	A	A	A	B	A	A	B	B	A	B	A	A	A	B	A	A	A	A	B	B	B	A	A	B	B	B	B	A	B	B	A	B	B	A	B	A	B	B
2522828	1	A	A	A	A	A	A	A	A	A	A	A	A	A	A	A	-	A	A	A	A	A	A	A	A	A	A	A	A	A	A	A	A	A	A	A	A	A	A	A	A	A	A	A	A	A	A	A	A
2522836	1	A	A	A	A	A	A	A	A	A	A	A	A	A	A	A	-	A	A	A	A	A	A	A	A	A	A	A	A	A	A	A	A	A	A	A	A	A	A	A	A	A	A	A	A	A	A	A	A
2522862	1	H	H	-	-	-	-	-	-	-	-	H	H	H	-	H	H	-	-	H	-	H	H	H	-	H	H	H	H	-	-	-	H	-	-	-	-	-	H	-	-	H	-	-	H	-	H	-	-
2522867	1	A	A	A	A	A	A	A	A	A	A	A	A	A	A	A	-	A	A	A	A	A	A	A	A	A	A	A	A	A	A	A	A	H	A	A	A	A	A	A	A	A	A	A	A	A	A	A	A
2522871	1	A	H	-	-	-	-	-	-	-	-	A	A	A	-	A	A	-	-	A	-	A	A	A	-	A	A	A	H	-	-	-	A	-	-	-	-	-	A	-	-	A	-	-	A	-	A	-	-
2522875	1	A	A	-	-	-	-	-	-	-	-	A	A	A	-	A	A	-	-	A	-	A	A	A	-	A	A	A	A	-	-	-	A	-	-	-	-	-	A	-	-	A	-	-	A	-	A	-	-
2522883	1	A	A	-	-	-	-	-	-	-	-	A	A	A	-	A	A	-	-	A	-	A	A	A	-	A	A	A	A	-	-	-	A	-	-	-	-	-	A	-	-	A	-	-	H	-	A	-	-
2522885	1	A	H	-	-	-	-	-	-	-	-	A	A	A	-	A	A	-	-	A	-	A	A	A	-	A	A	A	A	-	-	-	A	-	-	-	-	-	A	-	-	A	-	-	A	-	A	-	-
2522887	1	A	A	-	-	-	-	-	-	-	-	A	A	A	-	A	A	-	-	A	-	A	A	A	-	A	A	A	A	-	-	-	A	-	-	-	-	-	A	-	-	A	-	-	A	-	A	-	-
2522893	1	H	H	-	-	-	-	-	-	-	-	H	H	H	-	H	A	-	-	H	-	H	H	H	-	H	H	H	H	-	-	-	H	-	-	-	-	-	H	-	-	H	-	-	H	-	H	-	-
2522895	1	H	H	-	-	-	-	-	-	-	-	H	H	H	-	H	B	-	-	H	-	H	H	H	-	H	H	H	H	-	-	-	H	-	-	-	-	-	H	-	-	H	-	-	H	-	H	-	-
2522906	1	H	H	-	-	-	-	-	-	-	-	H	A	A	-	A	A	-	-	H	-	A	A	H	-	A	H	A	H	-	-	-	A	-	-	-	-	-	A	-	-	A	-	-	H	-	A	-	-
2522907	1	H	H	-	-	-	-	-	-	-	-	H	H	H	-	H	A	-	-	H	-	H	H	H	-	H	H	H	H	-	-	-	H	-	-	-	-	-	H	-	-	H	-	-	H	-	H	-	-
2525383	1	A	A	A	A	-	A	A	A	A	A	A	A	A	H	A	A	A	A	A	A	A	A	-	A	A	A	A	A	A	A	H	A	A	A	A	A	-	A	A	A	A	A	A	A	A	A	A	A
2525533	1	A	A	B	B	B	B	B	B	B	B	A	A	A	B	A	A	-	B	A	B	-	A	A	B	A	A	A	A	B	B	B	A	A	B	B	B	B	A	B	B	A	B	B	A	B	A	B	B
2538616	1	A	A	B	B	B	B	B	B	B	B	A	A	A	B	A	A	B	B	A	B	A	A	A	B	A	A	A	A	B	B	B	A	A	B	B	B	B	A	B	B	A	B	B	A	B	A	B	B
2538664	1	A	A	A	A	-	A	A	A	A	A	A	A	A	A	A	-	A	A	A	A	A	A	A	A	A	A	A	A	A	H	A	H	A	A	A	A	A	A	A	A	A	A	A	A	A	A	A	A
2538669	1	A	A	A	A	A	A	A	A	A	A	A	A	A	A	A	-	A	A	A	A	A	A	A	A	A	A	A	A	A	A	A	A	A	A	H	A	A	A	A	A	A	H	A	A	A	A	A	A
2538678	1	A	A	A	A	A	A	A	A	A	A	A	A	H	A	A	-	A	A	A	A	A	A	A	A	A	A	A	A	A	A	A	A	A	A	A	A	A	A	A	A	A	A	A	A	A	A	A	A
2538688	1	A	A	A	A	-	A	A	A	A	A	A	A	A	A	A	-	A	A	A	A	A	A	H	A	H	A	A	A	A	A	A	A	A	A	A	A	A	A	A	A	A	A	H	A	A	A	A	A
2538821	1	A	A	H	A	A	A	A	H	A	A	A	A	A	A	A	A	A	A	A	A	A	A	A	A	A	A	H	A	A	A	A	A	A	A	A	A	A	A	A	A	A	A	A	A	A	A	A	A
2538963	1	A	A	A	A	-	A	A	A	A	A	A	A	A	A	A	-	A	A	A	A	A	A	A	A	A	A	A	A	A	A	A	A	A	A	H	A	A	A	A	A	A	A	A	A	A	A	A	A
2549558	1	A	A	B	B	-	B	B	B	B	B	A	A	A	B	A	A	B	B	A	B	A	A	A	B	A	A	A	A	-	B	B	H	A	B	B	B	-	A	B	-	A	B	B	A	B	A	B	B
2549589	1	A	A	B	B	-	B	B	B	B	B	A	A	A	B	A	A	B	B	A	B	A	A	A	B	A	A	A	A	-	B	B	H	A	B	B	B	-	A	B	-	A	B	B	A	B	A	B	B
2549738	1	A	A	-	A	A	A	A	A	A	A	H	A	A	A	A	-	A	A	A	A	-	A	H	-	A	A	A	-	A	A	-	A	A	A	A	A	A	A	A	A	A	A	A	A	A	A	A	A
2550810	1	A	A	A	A	A	A	A	A	A	A	A	A	A	A	A	A	A	A	A	A	A	A	H	A	A	A	A	A	A	A	A	A	A	A	A	A	A	A	A	A	A	A	A	A	A	A	A	A
2553361	1	A	A	A	A	A	A	A	A	A	A	A	A	A	A	A	-	A	A	A	A	A	A	A	A	A	A	A	A	A	A	A	A	A	A	A	A	A	A	A	A	A	A	A	A	A	A	A	A
2553457	1	H	H	A	A	A	A	A	A	A	A	A	A	A	A	A	A	A	A	A	-	A	A	A	A	A	A	A	A	-	A	A	A	A	A	A	A	A	A	A	A	A	A	A	A	A	H	A	A
2562615	1	-	-	-	-	-	-	-	-	-	-	-	-	-	-	-	-	-	-	-	-	-	-	-	-	-	-	-	-	-	-	B	-	-	-	-	-	B	-	-	-	A	-	-	-	B	-	B	B
2562672	1	A	A	B	B	B	B	B	B	B	B	A	A	A	B	A	H	B	B	A	B	A	A	A	B	A	A	A	A	B	B	B	A	A	B	B	B	B	A	B	B	A	B	B	A	B	A	B	B
2562717	1	A	A	-	B	-	B	-	-	B	-	A	A	A	B	-	-	-	B	-	B	A	A	-	-	A	-	-	-	-	B	B	-	A	-	-	B	B	A	B	B	-	-	-	A	-	-	-	B
2562737	1	A	A	-	B	-	B	-	-	B	-	A	A	A	B	-	-	-	B	-	B	A	A	-	-	A	-	-	-	-	B	B	-	A	-	-	B	B	A	B	B	-	-	-	A	-	-	-	B
2573857	1	A	A	A	A	A	A	A	A	A	A	A	A	A	A	A	A	A	A	A	A	A	A	A	A	A	A	A	A	A	A	A	H	A	A	A	A	A	A	A	H	A	A	A	A	A	A	A	A
2573896	1	A	A	A	A	A	A	A	A	A	A	A	A	A	A	A	A	A	A	A	A	A	A	A	A	A	A	A	A	A	A	A	A	A	A	A	A	A	A	A	A	A	A	A	A	A	A	A	A
2573955	1	A	A	A	A	A	A	A	A	A	A	A	A	A	A	A	A	A	A	A	A	A	A	A	A	A	A	A	A	A	A	A	A	A	A	A	A	A	A	A	A	A	A	A	A	A	A	A	A
2573960	1	A	A	A	A	A	A	A	A	A	A	A	A	A	A	A	A	A	A	A	A	A	A	H	A	A	A	A	A	A	A	A	A	A	A	A	A	A	A	A	A	A	A	A	A	A	A	A	A
2573969	1	A	A	A	A	A	A	A	A	A	A	A	A	A	A	A	A	A	A	A	A	A	A	A	A	A	A	A	A	A	A	A	A	A	A	A	A	A	A	A	A	A	A	A	A	A	H	A	A
2574047	1	A	A	B	B	-	B	-	B	-	B	A	A	A	B	-	-	B	B	-	B	A	A	-	-	A	A	A	-	B	B	B	A	A	-	B	B	B	A	B	B	A	B	-	A	B	A	B	B
2574350	1	A	-	-	B	-	B	B	B	B	B	A	B	-	B	A	-	B	B	A	B	-	A	A	B	A	A	A	A	-	B	B	A	-	B	-	B	B	A	B	B	A	B	B	A	B	A	B	B
2600726	1	A	A	A	A	H	A	A	A	A	A	A	A	A	A	A	A	A	A	A	A	A	A	A	A	A	A	A	A	A	A	A	A	H	A	A	A	A	A	A	A	A	A	A	A	A	A	A	A
2607227	1	A	A	A	-	A	A	A	-	-	H	A	A	A	A	A	-	A	A	A	-	A	A	A	-	A	-	H	-	A	A	A	A	A	A	A	A	A	A	A	A	A	A	A	A	A	H	A	-
2607246	1	A	A	A	-	A	A	A	-	-	A	A	A	A	H	A	-	A	A	A	-	A	A	A	-	A	-	A	-	A	A	A	A	A	A	B	A	A	A	A	A	A	A	A	A	A	A	A	-
2610558	1	A	-	-	A	-	A	A	-	A	A	A	H	A	A	A	A	A	A	-	A	-	H	-	-	A	-	A	-	-	A	-	-	A	A	-	A	-	A	A	A	A	-	-	A	A	A	A	A
2610581	1	A	-	-	A	-	A	A	-	A	A	A	H	A	A	A	A	A	A	-	A	-	H	-	-	A	-	A	-	-	A	-	-	A	A	-	A	-	A	A	A	A	-	-	A	A	A	A	A
2619047	1	A	A	A	A	A	A	A	A	A	A	A	A	A	H	A	-	A	A	A	A	A	A	A	A	A	A	A	A	A	A	A	A	A	A	A	A	A	A	A	A	A	A	A	A	A	-	A	A
2628310	1	A	A	A	A	A	A	A	A	H	A	A	A	A	A	A	A	A	A	A	A	A	A	A	A	A	A	A	A	A	A	A	A	A	A	A	A	H	A	A	A	A	A	A	A	A	A	A	A
2628329	1	A	A	A	A	A	A	A	A	H	A	A	A	A	H	H	A	A	A	H	A	A	A	A	A	A	A	A	H	A	H	A	A	A	A	H	A	A	A	A	A	A	A	H	A	A	A	A	A
2628333	1	A	A	A	A	A	A	A	A	A	A	A	A	A	A	A	A	A	H	A	A	A	A	A	A	A	A	A	A	A	A	A	A	A	A	A	A	A	A	A	A	A	A	A	A	A	A	A	A
2630587	1	A	A	A	A	A	A	A	A	A	A	A	A	A	A	A	A	A	A	H	A	H	A	A	A	A	A	A	A	A	A	A	A	A	A	A	A	A	A	A	A	A	A	A	A	A	A	A	A
2630624	1	A	A	A	A	A	A	A	A	A	A	A	A	A	A	A	A	A	A	A	A	A	A	A	A	A	A	A	A	A	A	A	A	A	A	A	A	A	A	A	A	A	A	A	A	A	A	A	A
2632103	1	H	A	A	A	A	A	A	A	A	H	A	A	A	A	A	-	H	A	A	A	A	A	A	A	A	A	A	A	A	A	A	A	A	H	H	H	H	A	A	H	A	A	A	A	A	H	A	H
2632126	1	A	A	A	A	A	A	A	A	H	A	A	A	A	A	A	-	A	H	A	A	A	A	A	A	A	A	A	A	A	A	A	A	A	A	A	A	A	A	A	A	A	A	A	A	A	A	A	A
2634311	1	A	A	A	A	A	A	A	A	A	A	A	A	A	A	A	-	A	A	A	A	A	A	A	A	A	A	A	A	A	A	A	A	H	A	A	A	A	A	A	A	A	A	A	A	A	A	H	H
2634341	1	A	A	A	A	A	A	A	A	A	A	A	A	A	A	A	-	A	A	A	A	H	A	A	A	A	A	A	A	A	A	A	A	A	A	A	A	A	A	A	A	A	A	A	A	A	A	A	A
2634357	1	A	A	A	A	A	A	A	A	A	A	A	A	A	A	A	A	A	A	A	A	A	A	A	A	A	A	A	A	A	A	A	A	A	A	A	A	A	A	A	A	A	A	A	A	A	A	A	A
2634376	1	H	A	H	A	-	A	A	H	A	A	A	A	A	A	A	-	A	A	A	A	A	A	A	A	A	A	A	A	A	A	A	A	A	A	A	A	A	A	A	A	A	A	A	A	A	A	A	A
2634384	1	H	A	A	A	-	A	A	A	A	A	A	A	A	A	A	-	A	A	A	A	A	A	A	A	A	A	A	A	A	A	A	A	A	A	A	A	A	A	A	A	A	A	A	A	A	A	A	A
2634390	1	A	A	A	A	-	A	A	A	A	A	A	A	A	A	A	-	A	A	A	A	A	A	A	A	A	A	A	A	A	A	A	A	A	A	A	A	A	A	A	A	A	A	A	A	A	A	A	A
2634398	1	A	A	H	A	A	A	A	A	A	A	A	A	A	A	A	A	A	A	A	A	A	A	A	A	A	A	A	A	A	A	A	A	A	A	A	A	H	A	A	A	A	A	A	A	A	A	A	A
2642760	1	A	A	A	A	H	A	A	A	A	A	A	A	A	A	A	-	A	A	A	A	A	A	A	A	A	H	A	A	A	A	A	A	A	A	A	A	A	A	A	A	A	A	A	A	A	A	A	A
2646082	1	A	A	A	A	A	A	A	A	A	A	A	A	A	A	A	A	A	A	A	A	H	A	A	H	A	A	A	A	A	A	A	A	A	A	A	A	A	A	A	A	A	A	A	A	A	A	A	A
2651959	1	A	A	A	A	A	A	A	A	A	A	A	A	A	H	A	A	A	A	A	A	A	A	A	A	A	A	A	A	A	A	A	A	A	A	A	A	A	A	A	A	A	A	A	A	A	A	A	A
2651960	1	A	A	A	A	A	A	A	H	A	A	A	A	A	A	A	A	A	A	A	A	A	A	A	A	A	A	H	A	A	A	H	A	A	A	A	A	A	H	A	A	A	A	H	A	A	H	A	A
2652107	1	A	A	A	A	A	A	A	A	A	A	A	A	A	A	A	-	A	A	A	A	A	A	A	A	A	A	A	A	A	A	A	A	A	A	A	A	A	A	A	A	A	A	A	A	A	A	A	H
2697315	1	-	-	-	-	-	-	-	-	-	-	A	-	A	-	-	-	-	-	-	-	-	-	A	-	-	-	-	-	-	-	-	-	-	-	-	A	-	A	-	-	-	-	-	-	-	-	-	-
2697321	1	-	-	-	-	-	-	-	-	-	-	A	-	A	-	-	-	-	-	-	-	-	-	A	-	-	-	-	-	-	-	-	-	-	-	-	A	-	A	-	-	-	-	-	-	-	-	-	-
2700566	1	A	A	A	A	A	A	A	A	A	A	A	A	A	A	A	-	A	A	A	A	A	A	A	A	A	A	A	A	H	A	A	A	A	A	A	A	A	A	A	A	A	A	A	A	A	A	A	A
2707307	1	A	A	A	A	H	A	A	A	A	A	A	A	A	A	A	A	A	A	A	A	H	A	A	A	A	A	A	A	A	A	A	A	A	A	A	A	A	A	A	A	A	A	A	A	A	A	A	A
2707329	1	A	A	A	A	A	A	A	A	A	A	A	A	A	A	H	A	A	A	A	A	A	A	A	A	A	A	A	A	A	A	A	A	A	A	A	A	A	A	A	A	A	A	A	A	A	A	A	A
2710947	1	A	A	A	A	A	A	A	A	A	A	A	A	A	A	A	A	A	A	A	A	A	A	A	A	A	A	A	A	A	A	A	A	A	A	A	A	A	A	A	A	A	A	A	A	A	A	A	A
2710952	1	A	A	A	A	A	A	A	A	A	A	A	A	A	A	A	H	A	A	H	A	A	A	A	A	A	A	A	A	A	A	A	A	A	A	A	A	A	A	A	A	A	A	A	A	A	A	A	A
2710971	1	A	A	A	A	A	A	A	A	A	A	A	A	A	A	A	A	A	A	H	A	A	H	A	A	A	A	A	A	A	A	A	H	A	A	A	A	A	A	A	A	A	A	A	A	A	A	A	A
2710977	1	A	A	A	A	A	A	H	A	A	H	A	H	A	A	A	A	A	A	H	A	A	H	A	A	A	A	A	A	A	H	A	H	A	A	A	A	A	A	A	A	A	A	A	A	A	A	A	H
2718176	1	A	A	H	A	-	A	A	A	A	A	A	A	A	A	A	A	A	A	A	A	A	A	A	A	A	A	A	A	A	A	A	A	A	A	A	A	A	A	A	A	A	A	A	A	A	A	A	A
2718287	1	A	A	A	A	A	A	A	A	A	A	A	A	A	A	A	A	A	A	A	A	A	A	A	A	A	A	A	A	A	A	A	A	A	A	A	A	A	A	A	A	A	A	A	A	A	A	A	A
2718292	1	A	A	A	A	A	A	A	A	A	A	A	A	A	A	A	A	A	A	A	A	A	A	A	A	A	A	A	A	A	A	A	A	A	A	A	A	A	A	A	A	A	A	A	A	A	A	A	A
2725441	1	A	A	A	A	A	A	A	A	A	A	A	A	A	A	A	-	A	A	A	A	A	A	A	A	A	A	A	A	A	A	A	A	A	A	A	A	A	A	A	A	A	A	A	A	A	A	A	A
2725487	1	A	A	A	A	A	A	A	A	A	A	A	A	A	H	A	-	A	A	A	A	A	A	A	A	A	A	A	A	A	A	A	A	A	A	A	A	A	A	A	A	A	A	A	A	A	A	A	A
2725488	1	A	A	A	H	A	A	A	A	A	A	A	A	A	A	A	-	A	A	A	A	A	A	A	A	A	A	A	A	A	A	A	A	A	A	A	A	A	A	A	A	A	A	A	H	A	A	A	A
2727765	1	H	A	A	A	A	A	A	A	A	A	H	A	A	A	A	A	A	A	A	A	A	A	A	A	A	A	A	A	A	A	H	A	A	A	A	A	A	A	A	A	A	A	H	A	A	A	A	A
2727779	1	A	A	A	A	A	A	A	A	A	A	A	A	A	A	A	A	A	A	A	A	A	A	A	A	A	A	A	A	A	A	A	A	A	A	A	A	A	A	A	A	A	A	A	A	A	A	A	A
2727785	1	A	A	A	A	H	A	A	A	A	A	A	A	A	A	A	A	A	H	A	A	A	A	H	H	A	A	A	A	H	A	A	A	A	A	A	A	H	A	A	A	A	A	A	A	A	A	A	A
2727795	1	A	H	A	A	A	A	A	A	A	A	A	A	A	A	A	A	A	A	A	A	H	A	A	A	A	A	A	A	A	A	A	A	A	A	A	H	A	A	A	H	A	H	A	A	H	A	A	A
2727800	1	A	A	A	A	A	H	A	A	A	A	A	A	A	A	A	A	A	A	A	H	A	A	A	A	A	A	A	A	A	A	A	A	A	A	A	A	A	A	A	A	A	A	A	A	A	A	A	A
2727802	1	A	A	A	A	A	A	A	A	A	A	A	A	A	A	A	A	A	A	A	A	A	A	A	A	A	A	A	A	A	A	A	A	A	A	A	A	A	A	A	A	A	A	A	A	A	A	A	H
2727803	1	A	A	A	A	A	A	A	A	A	A	A	A	A	A	A	A	A	A	A	A	A	A	A	A	A	A	H	A	A	A	A	A	A	A	A	A	H	A	A	A	A	A	A	A	A	A	A	A
2752882	1	A	A	H	A	-	-	A	A	A	A	A	A	A	A	A	A	A	A	A	H	A	A	A	A	A	-	A	A	A	A	A	A	A	A	A	A	H	A	A	A	A	A	A	A	A	A	A	A
2752883	1	A	A	A	A	-	-	A	A	A	A	A	A	A	A	A	A	A	A	A	A	A	A	A	A	A	-	A	A	A	A	A	H	A	A	A	A	A	A	A	A	A	A	A	A	H	A	A	A
2753004	1	A	A	A	A	-	A	A	H	A	A	A	A	A	A	A	A	A	H	A	A	-	A	A	A	A	A	A	A	A	A	A	A	-	H	A	A	A	A	A	A	A	H	A	A	A	A	A	H
2767294	1	A	A	A	A	H	A	A	A	A	A	A	A	A	A	H	A	A	A	A	A	H	H	A	A	A	A	A	A	A	A	A	A	H	A	A	A	A	H	A	A	A	A	A	A	A	A	A	A
2767377	1	A	A	A	A	A	A	A	A	A	A	A	A	A	A	A	-	A	A	A	A	A	A	A	A	A	A	A	A	A	A	A	A	-	A	A	A	A	A	A	A	A	A	A	A	A	A	A	A
2774665	1	A	A	-	A	-	-	-	A	-	A	A	A	H	A	-	-	A	A	-	-	-	A	A	-	A	-	A	A	-	A	A	-	-	A	-	B	-	A	A	A	A	-	A	-	A	A	-	A
2785719	1	A	A	A	A	A	A	A	A	A	A	A	A	A	A	A	-	A	A	A	A	A	A	A	-	A	A	A	A	A	A	A	A	A	A	A	A	A	A	A	A	A	A	A	A	A	A	A	A
2785740	1	A	A	A	A	A	A	A	A	A	A	A	A	A	A	A	-	A	A	A	A	A	A	A	-	A	A	A	A	A	A	A	A	A	A	A	A	A	A	A	A	A	A	A	A	A	A	A	A
2785743	1	H	A	A	A	A	A	A	A	A	A	A	A	A	A	A	-	A	A	A	A	H	A	A	-	A	A	A	A	A	A	A	A	A	A	A	A	H	A	A	A	A	A	A	A	A	A	A	A
2785754	1	A	A	A	A	A	A	A	A	A	A	A	A	A	A	A	A	A	A	A	A	A	A	A	A	A	A	A	A	A	A	A	A	A	A	A	A	A	A	A	A	A	A	A	A	A	A	A	A
2786625	1	A	A	A	A	A	A	A	A	A	A	A	A	A	A	A	-	A	A	A	A	A	A	A	A	A	A	A	A	A	A	A	A	A	A	A	A	A	A	A	A	A	A	A	A	A	A	A	A
2786728	1	A	A	A	A	A	A	A	A	A	A	A	A	A	A	A	-	A	A	A	A	A	A	A	A	A	A	A	A	A	A	A	A	A	H	A	A	A	A	A	H	A	A	A	A	A	A	A	A
2786935	1	A	A	A	A	A	A	A	A	A	A	A	A	A	A	A	A	A	A	A	A	A	A	A	A	A	A	A	A	A	A	A	A	A	A	A	H	A	A	A	A	A	A	A	A	A	A	A	A
2786941	1	A	A	A	A	A	A	A	A	A	A	A	A	A	A	A	A	A	A	A	A	A	A	A	A	A	A	A	A	A	A	A	A	A	A	A	A	A	A	A	A	A	A	A	A	A	A	A	H
2799193	1	A	A	A	A	-	A	A	A	A	A	A	A	A	H	A	A	A	A	A	A	A	H	A	A	A	A	A	A	A	A	A	A	A	A	A	A	A	A	A	A	H	A	A	A	A	A	A	A
2799234	1	A	A	A	A	-	A	A	A	A	H	A	A	A	A	A	A	A	H	A	A	A	A	A	A	A	A	A	A	A	A	A	A	A	A	A	A	A	A	A	A	A	A	A	A	A	A	A	A
2799381	1	A	A	A	A	A	A	A	A	A	A	A	A	A	A	A	-	A	A	A	A	A	A	A	A	A	H	A	A	A	A	A	A	A	A	A	A	A	A	A	A	A	A	A	H	A	A	A	A
2799388	1	A	A	A	A	A	A	A	A	A	A	A	A	A	A	A	-	H	A	A	A	A	A	A	A	A	A	A	A	A	A	A	A	A	A	A	A	A	A	A	A	A	A	A	A	A	H	A	A
2800631	1	A	A	-	A	-	A	A	A	A	A	A	A	A	A	A	-	-	H	A	A	A	H	A	A	A	A	A	-	-	A	A	A	A	A	A	A	-	A	A	A	H	A	A	A	A	A	A	A
2805346	1	A	A	H	A	H	A	A	A	A	A	A	A	A	A	A	A	A	A	A	A	A	A	A	A	A	A	A	A	A	A	A	A	A	A	A	A	A	A	A	A	A	A	A	A	A	A	A	A
2805383	1	A	A	A	A	A	A	A	A	A	A	A	A	A	A	A	A	A	A	A	A	H	A	A	A	A	A	A	A	A	A	A	A	A	A	A	A	A	A	A	A	A	A	A	A	A	H	A	A
2805394	1	A	A	A	A	A	A	A	H	A	A	A	A	A	A	A	A	A	A	A	A	A	A	A	A	A	A	A	A	A	A	A	A	A	A	A	A	A	A	A	A	A	A	A	A	A	A	A	A
2805431	1	H	H	H	H	H	H	H	H	H	H	H	H	H	H	H	H	H	H	H	H	H	H	H	H	H	H	H	H	H	H	H	H	H	H	H	H	H	H	H	H	H	H	H	H	H	H	H	H
2805438	1	A	A	A	A	A	A	A	A	A	A	A	A	A	A	A	A	A	A	A	A	A	A	A	H	A	A	A	A	A	A	A	A	A	A	A	A	A	A	A	A	A	A	H	A	A	A	A	A
2805444	1	A	A	A	A	A	A	A	H	A	A	A	A	A	A	A	A	A	A	A	A	A	A	A	A	A	A	A	A	A	A	A	A	A	A	A	A	A	A	A	A	A	A	A	A	A	A	A	A
2805453	1	A	A	A	A	A	A	A	A	A	A	A	A	A	A	A	A	A	A	A	A	A	A	A	H	A	A	A	A	A	A	A	A	A	A	A	A	A	A	A	A	A	A	H	A	A	A	A	A
2808455	1	A	A	A	A	A	A	A	A	A	A	A	A	A	H	A	-	A	A	A	A	A	A	A	A	A	A	A	A	A	A	A	A	-	A	A	A	A	A	A	A	A	A	A	A	A	A	A	A
2811122	1	A	A	A	A	-	A	A	A	A	A	A	A	A	A	A	-	A	A	A	A	A	A	A	A	A	A	A	A	A	A	A	A	A	A	A	A	H	A	A	A	A	A	A	A	A	A	A	A
2811832	1	A	A	A	A	-	A	H	A	A	A	A	A	A	A	A	-	A	A	A	A	A	A	A	A	A	A	A	A	A	A	A	A	A	A	A	A	A	A	A	A	A	A	A	A	A	A	A	A
2813440	1	-	A	A	A	-	A	B	A	A	-	A	A	A	H	H	-	A	A	A	A	-	A	A	A	A	A	A	-	-	A	A	-	A	A	A	A	-	A	A	B	A	A	A	A	A	A	A	A
2813462	1	-	A	H	A	-	H	B	A	A	-	A	A	A	H	A	-	H	A	A	A	-	A	A	A	A	A	A	-	-	A	A	-	A	A	A	A	-	A	A	A	A	A	A	A	A	A	A	A
2813463	1	-	A	A	A	-	A	A	A	A	-	A	A	A	A	A	-	A	A	A	A	-	H	A	B	A	A	A	-	-	A	A	-	A	A	A	A	-	A	A	A	A	B	A	A	A	A	A	A
2823390	1	A	A	A	A	A	A	A	A	A	A	A	A	A	A	A	-	A	A	A	A	A	A	A	A	A	A	A	A	A	A	A	A	A	A	A	A	A	A	A	A	A	A	A	A	A	A	A	A
2823411	1	A	A	A	A	A	A	A	A	A	A	A	A	A	A	A	-	A	A	A	A	A	A	A	A	A	A	A	A	A	A	A	A	A	A	A	A	A	A	A	A	H	A	A	A	A	A	A	A
2823419	1	A	A	A	A	A	A	A	A	A	A	A	A	A	A	A	-	A	A	A	A	A	A	A	A	A	A	A	A	A	A	A	A	A	A	A	A	A	A	A	H	H	A	A	A	A	A	A	A
2823496	1	A	A	A	A	A	A	A	A	A	A	A	A	A	A	A	A	A	A	A	A	A	A	A	A	A	A	A	A	A	A	A	A	A	A	A	A	A	A	A	A	A	A	A	A	A	A	A	A
2823507	1	A	A	A	A	A	A	A	A	A	A	A	A	A	A	A	A	A	A	A	A	A	A	A	A	A	A	A	A	A	A	A	A	A	A	A	A	A	A	A	A	A	A	A	A	A	A	A	A
2823518	1	A	A	A	A	A	H	A	A	A	A	A	A	A	A	A	A	A	A	A	A	A	A	A	A	A	A	A	A	A	A	A	A	A	A	H	A	A	A	A	A	A	A	A	A	A	A	A	A
2823534	1	A	A	A	A	A	A	A	A	A	A	A	A	A	A	A	A	A	A	A	A	A	A	A	A	A	A	A	A	A	A	A	A	A	A	A	A	A	A	A	A	A	H	A	A	A	A	A	A
2823549	1	A	A	A	A	A	A	A	A	A	A	A	A	A	A	A	A	A	A	A	A	A	H	A	A	A	A	A	A	H	A	A	A	A	A	A	A	A	A	A	A	A	A	A	A	A	A	A	A
2823636	1	A	A	A	A	A	A	A	A	A	A	A	A	A	A	A	A	A	A	A	A	A	A	A	A	A	A	A	A	A	A	A	H	A	A	A	A	A	A	A	A	H	A	A	A	A	A	A	H
2823652	1	A	A	A	A	A	A	A	A	A	A	H	H	A	A	A	A	A	A	A	A	A	A	A	A	A	A	A	A	A	A	A	A	A	A	A	A	A	A	A	A	A	A	A	A	A	A	A	A
2823655	1	A	A	A	A	A	A	A	H	A	A	A	A	A	H	A	A	H	A	A	A	A	A	H	H	A	H	H	H	A	A	A	H	A	A	A	A	A	H	A	A	A	A	A	A	A	A	A	A
2823657	1	A	A	A	A	A	A	A	A	A	A	A	A	A	A	A	A	A	A	A	A	A	A	A	A	A	A	A	A	A	A	A	A	A	A	A	A	A	A	A	A	A	A	A	A	A	A	A	A
2823673	1	A	A	A	A	A	A	A	A	A	A	A	A	A	A	H	A	H	A	A	A	H	A	A	A	H	A	A	A	H	A	A	A	H	H	A	H	A	A	H	A	A	A	H	A	H	A	A	A
2823676	1	A	A	A	A	A	A	A	A	A	H	A	H	A	A	H	A	A	A	A	A	A	A	A	A	A	H	A	A	A	A	A	A	H	A	A	A	A	A	A	A	A	H	H	A	A	H	A	H
2823677	1	A	A	A	A	A	A	A	A	A	A	A	A	A	A	A	A	A	A	A	A	A	A	A	A	A	A	A	A	A	H	A	A	A	A	A	A	A	A	A	A	A	A	A	A	A	A	A	A
2823679	1	A	A	A	A	A	A	A	A	A	A	A	A	A	H	A	A	A	A	A	A	A	A	A	A	A	A	A	A	H	A	A	A	A	A	A	A	H	A	A	A	A	A	A	A	A	A	A	A
2823684	1	A	A	A	A	A	A	A	A	A	A	A	A	A	A	A	A	A	A	A	A	A	A	H	A	H	A	A	A	A	A	A	A	A	A	A	A	A	A	A	H	A	A	H	A	A	H	A	A
2823688	1	H	H	H	H	A	H	H	H	H	A	H	H	A	A	A	A	A	A	A	A	A	A	A	A	A	A	A	A	A	A	A	A	A	A	A	A	A	A	A	A	A	A	A	A	A	A	A	A
2823691	1	A	A	A	A	A	A	A	A	A	H	A	A	A	H	A	A	A	A	H	A	H	A	H	H	A	A	H	A	H	A	A	A	A	H	A	H	H	H	H	H	A	H	H	A	H	H	H	H
2823692	1	A	A	A	A	A	A	A	A	A	A	A	A	A	A	A	A	A	A	A	A	H	A	A	A	A	A	A	A	A	A	A	A	A	A	A	A	A	A	A	A	A	A	A	A	A	A	A	A
2848686	1	A	A	A	A	A	A	A	A	A	A	A	A	A	A	A	A	H	A	A	A	A	A	A	A	A	A	A	A	A	A	A	H	A	A	A	A	A	A	A	A	A	A	A	A	A	A	A	A
2848782	1	H	A	A	A	A	A	A	A	A	A	A	A	A	A	A	A	A	A	A	H	A	A	H	A	A	A	A	A	A	A	A	A	A	A	A	A	A	A	A	A	A	A	A	A	A	A	A	A
2849255	1	A	A	A	A	A	A	A	A	A	A	A	A	A	A	A	-	A	A	A	A	A	A	A	A	A	A	A	A	A	A	A	A	A	A	A	A	A	A	A	A	A	A	A	A	A	A	A	A
2849332	1	A	A	A	A	A	A	A	A	A	A	A	A	A	H	A	A	H	A	A	A	H	A	H	A	A	H	A	A	A	A	A	A	A	A	H	H	A	A	A	A	A	A	A	A	A	H	A	A
2849354	1	A	A	A	A	A	A	A	A	A	A	A	A	A	A	A	A	A	A	A	A	A	A	H	A	A	A	A	A	A	A	A	A	A	A	A	A	A	A	A	A	A	A	A	A	A	H	A	A
2853764	1	A	A	A	A	B	A	A	A	A	A	A	A	A	A	A	A	A	A	A	A	A	A	A	A	A	A	A	A	A	A	A	A	A	A	A	A	A	A	A	A	A	A	A	A	A	A	A	A
2853812	1	A	A	H	H	A	A	A	A	A	A	A	A	A	A	A	A	A	A	A	A	A	A	A	A	A	H	A	A	A	A	A	A	A	A	A	A	A	A	A	A	A	A	A	A	A	A	A	A
2855236	1	A	A	A	H	A	A	A	A	A	A	A	A	A	A	A	A	A	A	A	A	A	A	A	A	A	A	A	A	A	A	A	A	A	A	A	A	A	A	A	A	A	A	A	A	A	A	A	A
2855251	1	A	A	A	A	A	A	A	A	A	A	A	A	A	A	A	A	A	A	A	A	H	A	A	A	A	A	A	A	A	A	A	A	A	A	A	A	A	A	A	A	A	A	A	A	A	A	A	A
2855492	1	A	A	A	A	A	A	A	A	A	A	A	A	A	A	A	A	A	A	A	A	A	A	A	A	A	A	A	A	A	A	A	A	A	A	A	A	A	A	A	A	A	A	A	A	A	H	A	A
2860272	1	A	A	A	A	A	H	A	A	A	A	A	A	A	A	A	A	A	A	A	A	A	H	A	A	A	A	A	A	A	A	A	A	A	A	A	A	A	A	A	A	A	A	A	A	A	A	A	A
2860273	1	A	A	A	A	A	H	A	A	A	A	A	A	A	A	A	A	A	A	A	A	A	A	A	A	A	A	A	A	A	A	A	A	A	A	H	A	A	A	A	A	A	A	A	A	A	A	A	H
2860279	1	B	B	H	B	B	H	B	B	B	B	B	B	B	B	B	B	B	B	B	B	B	B	B	H	B	B	B	B	B	B	B	B	B	B	B	B	B	B	H	B	B	B	B	B	B	B	B	B
2860284	1	A	A	A	A	A	H	A	A	A	A	A	A	A	A	A	A	A	A	A	A	A	A	A	H	A	A	A	A	A	A	A	H	A	A	A	A	A	A	A	A	A	A	A	A	A	A	A	A
2869411	1	A	A	-	A	-	-	A	A	-	A	A	A	-	A	-	-	-	A	A	-	A	A	-	A	A	-	A	-	-	A	A	A	-	A	A	A	A	A	A	A	A	A	A	A	A	A	A	A
2877397	1	A	A	A	H	A	A	A	A	A	A	A	A	A	A	A	A	A	A	A	A	-	A	A	A	A	A	A	A	A	A	A	A	-	A	A	A	A	A	A	A	A	A	A	A	A	A	A	A
2877582	1	-	-	A	-	-	-	-	-	-	-	B	-	A	-	-	-	B	-	-	A	-	A	-	-	-	-	-	-	-	-	-	-	-	-	A	-	-	-	-	-	-	-	A	-	-	-	-	-
2896290	1	A	A	A	A	-	H	A	-	A	A	A	A	A	A	A	-	A	A	A	A	A	A	A	A	A	A	A	A	A	A	A	A	A	A	A	A	A	A	A	A	A	A	A	H	A	A	A	A
2896449	1	A	H	A	A	A	A	A	A	H	A	A	A	A	A	A	H	H	A	A	A	A	A	A	H	A	A	A	A	H	A	A	A	A	A	A	A	H	A	A	A	A	A	A	A	A	A	A	A
2896500	1	A	A	A	A	A	A	A	A	A	H	A	A	A	A	A	A	A	A	A	A	A	A	A	A	A	A	A	A	A	A	A	A	A	A	A	A	A	A	A	A	A	A	A	A	A	A	A	A
2896874	1	A	A	A	A	A	A	A	A	A	A	A	A	A	A	A	A	A	A	A	A	-	A	A	A	A	A	A	A	A	A	A	A	A	A	A	A	A	A	A	A	A	A	A	A	A	A	H	A
2917096	1	A	A	A	A	H	A	A	A	A	A	A	A	A	A	A	A	A	A	A	A	A	A	A	A	A	A	A	A	A	A	A	A	A	A	A	A	A	A	A	A	A	A	A	A	A	H	A	A
2917240	1	A	A	A	A	A	H	A	A	A	A	A	A	A	A	A	-	A	A	A	A	A	A	A	A	A	A	A	A	A	A	A	A	A	A	A	A	A	A	A	A	A	A	A	A	A	A	A	A
2927485	1	-	A	-	-	-	H	-	A	A	-	A	H	A	A	-	-	A	A	A	A	A	A	-	-	A	A	A	-	-	A	A	-	-	A	A	A	-	-	-	A	A	A	-	A	-	A	H	A
2927745	1	A	A	A	A	A	A	A	A	A	A	A	A	A	A	A	-	A	A	A	A	A	A	A	A	A	A	A	A	A	A	A	A	A	A	A	A	A	A	A	A	A	A	A	A	A	A	A	A
2939949	1	A	A	A	A	-	A	A	A	A	A	A	A	A	A	A	-	A	A	A	A	-	A	A	A	A	A	A	A	A	A	A	A	A	A	A	A	H	A	A	A	A	A	A	A	A	A	A	A
2957654	1	A	A	A	A	A	A	A	A	A	A	A	A	A	A	A	-	A	A	A	A	A	A	A	A	A	A	A	A	A	A	A	A	-	A	A	A	A	A	A	A	A	A	A	A	A	A	A	A
2972379	1	A	A	A	A	-	A	A	A	A	A	A	A	A	A	A	A	A	A	A	A	H	A	A	A	A	A	A	A	A	H	A	A	A	A	A	A	A	H	A	A	A	A	A	A	A	A	A	A
2983959	1	A	A	A	A	A	A	A	A	A	H	A	A	A	A	A	A	A	A	A	A	A	A	A	H	A	H	A	A	A	A	A	A	A	A	A	A	A	A	A	A	A	A	A	A	A	A	A	A
2984526	1	A	A	A	A	A	A	A	A	A	A	A	A	A	A	A	-	H	A	A	A	A	A	A	A	A	A	A	A	A	A	A	A	A	A	A	A	A	A	A	A	A	A	A	A	A	A	A	A
2984548	1	A	A	A	A	A	A	A	A	A	A	A	A	A	A	A	-	A	A	A	A	A	A	A	A	A	A	A	A	A	A	A	A	A	A	A	A	A	A	A	A	A	A	A	A	A	A	A	A
2984584	1	A	A	A	H	A	A	A	A	A	A	A	A	A	A	A	-	A	A	H	A	A	A	A	A	A	A	A	A	A	A	A	A	A	A	A	A	A	A	A	A	A	A	A	A	A	A	A	A
2984592	1	A	A	A	A	A	A	A	A	A	A	A	A	A	H	A	-	A	A	A	A	A	A	A	A	A	A	A	A	A	A	A	A	H	A	A	A	A	A	A	A	A	A	A	A	A	A	A	A
2998670	1	A	A	A	A	A	A	A	A	A	A	A	A	A	A	A	A	A	A	A	A	A	A	A	A	A	A	A	A	A	A	A	A	A	A	A	A	A	A	A	A	A	A	A	A	A	A	A	A
2998773	1	A	A	A	A	A	A	A	A	A	A	A	A	A	A	A	A	A	A	A	A	A	A	A	A	A	A	H	H	A	A	A	A	A	A	A	A	A	A	A	A	A	A	A	A	A	A	A	A
2998783	1	A	A	A	A	A	A	A	A	A	A	A	A	A	A	A	A	A	A	A	A	A	A	A	A	A	A	A	A	A	A	A	A	A	A	A	H	A	A	A	A	A	A	A	A	A	A	A	A
3033636	1	A	A	H	A	H	A	A	H	A	A	A	H	A	A	A	-	A	A	A	H	H	H	A	A	A	H	A	A	H	A	A	A	A	A	A	A	A	A	A	A	A	H	A	A	A	H	A	A
3033640	1	A	A	H	A	A	A	A	A	A	A	A	A	A	A	A	-	A	A	A	A	A	A	A	A	A	A	A	A	A	A	A	A	A	A	A	A	A	A	A	A	A	A	A	A	A	A	A	A
3033641	1	H	H	H	H	H	A	A	H	A	A	H	H	H	A	A	-	A	A	A	H	H	H	A	A	A	H	A	A	H	A	A	A	A	A	H	H	A	H	A	A	H	H	A	A	H	H	A	A
3033644	1	A	A	H	A	H	A	A	H	A	A	A	H	A	A	A	-	A	A	A	H	A	H	A	A	A	H	A	A	H	A	A	A	A	A	A	A	A	A	A	A	A	H	A	A	A	H	A	A
3033647	1	B	B	B	B	B	B	B	B	B	B	B	B	H	B	B	B	B	B	B	B	B	B	B	H	B	B	B	B	H	B	B	B	B	B	B	B	B	B	B	B	B	B	B	B	B	B	B	B
3033653	1	A	H	A	A	A	H	H	H	A	A	A	A	A	A	A	A	A	A	H	A	A	H	A	A	A	H	A	H	A	A	A	H	A	A	H	A	A	A	H	A	A	A	A	A	A	A	H	A
3033659	1	A	A	A	A	A	A	A	A	A	A	A	A	A	A	A	A	A	A	A	A	A	A	A	A	A	A	A	A	A	A	A	A	A	A	A	A	A	A	A	A	A	A	A	A	A	A	A	A
3033674	1	H	H	H	H	H	H	H	H	H	H	H	H	H	H	H	H	H	H	H	H	H	H	H	H	H	H	H	H	H	H	H	H	H	H	H	H	H	H	H	H	H	H	H	H	H	H	H	H
3043426	1	A	A	A	A	A	A	A	A	A	A	A	A	A	A	A	A	A	A	A	A	A	A	A	A	A	A	A	A	A	A	A	A	A	A	A	H	A	A	A	A	A	A	A	A	A	A	A	A
3043594	1	A	A	A	A	A	A	A	A	A	A	A	A	A	A	A	A	A	A	A	A	A	A	A	A	A	A	A	A	A	A	A	A	A	A	A	A	A	A	A	A	A	A	A	A	A	A	A	A
3047754	1	A	A	A	A	A	A	A	A	A	A	A	A	A	A	A	A	A	A	A	A	A	A	A	A	A	H	A	A	A	A	A	H	A	A	A	A	A	A	A	A	A	A	A	A	A	A	A	A
3047785	1	A	A	A	A	A	A	A	A	A	A	A	A	H	A	A	A	A	A	A	A	A	A	A	A	A	H	A	A	A	A	A	A	A	A	A	A	A	A	A	A	A	A	A	A	A	A	A	A
3047786	1	A	A	A	H	A	A	A	A	A	A	A	A	A	A	A	A	A	A	A	A	A	A	A	A	A	A	A	A	A	A	A	A	A	A	A	A	A	A	A	A	A	A	A	A	A	H	A	A
3047787	1	A	A	A	A	A	A	A	A	A	A	A	A	A	A	A	-	A	A	A	A	A	A	A	A	A	H	A	A	A	A	A	A	A	A	A	A	H	A	A	A	A	A	A	A	A	A	A	A
3047891	1	A	A	A	A	-	A	A	A	A	A	A	A	A	A	A	-	A	A	A	-	A	A	A	-	A	A	A	A	A	A	A	A	-	A	A	A	A	A	A	H	H	A	A	A	A	A	A	A
3047950	1	A	A	A	A	H	H	A	A	A	A	H	A	A	A	A	A	A	A	A	A	A	H	A	A	A	H	A	A	A	A	A	A	H	A	A	A	A	A	A	A	A	A	H	A	H	A	A	A
3047951	1	A	A	A	A	H	H	A	A	A	A	H	A	A	A	A	A	A	A	A	A	A	H	A	A	A	H	A	A	A	A	A	A	H	A	A	A	A	A	A	A	A	A	H	A	H	A	A	A
3047958	1	H	B	B	B	H	H	B	B	B	B	H	B	B	B	B	B	H	B	B	B	B	H	B	B	B	H	B	B	B	B	B	B	H	B	B	B	B	B	B	B	B	B	H	B	H	B	B	B
3047988	1	H	H	H	H	H	H	H	H	H	H	H	H	H	H	H	H	H	H	H	H	H	H	H	H	H	H	H	H	H	H	H	H	H	H	H	H	H	H	H	H	H	H	H	H	H	H	H	H
3072958	1	A	-	A	-	-	A	A	A	A	A	A	A	A	H	A	-	-	A	-	-	A	A	A	A	H	A	A	A	A	A	A	A	-	H	A	A	A	H	A	A	A	A	A	A	H	A	A	A
3078718	1	A	A	A	A	A	A	A	A	A	A	A	A	A	A	A	A	A	A	A	A	A	A	A	A	A	A	A	A	A	A	A	A	A	A	A	A	A	A	A	A	A	A	A	A	A	A	A	A
3083017	1	A	A	A	A	A	A	A	A	A	A	A	A	A	A	A	-	A	A	A	A	A	A	A	A	A	H	A	A	A	A	A	A	A	A	A	A	A	A	A	A	A	A	A	A	A	A	A	A
3083058	1	A	A	A	A	A	A	A	A	A	A	A	A	A	A	A	-	A	A	A	A	A	A	A	A	A	A	A	A	A	A	A	A	A	A	A	A	A	A	A	A	A	A	A	A	A	A	A	A
3089054	1	A	-	A	A	-	A	A	-	A	A	A	A	A	A	A	A	A	A	A	H	A	A	A	A	H	H	H	A	-	A	A	-	-	A	A	A	A	A	-	A	A	-	A	A	A	A	A	H
3089104	1	B	-	B	B	-	B	B	-	B	B	B	B	B	B	B	B	B	B	B	H	B	B	B	B	H	H	H	B	-	B	B	-	-	B	B	B	B	B	-	B	B	-	B	B	B	B	B	H
3101906	1	A	-	A	A	-	A	A	H	A	A	A	A	A	H	A	-	A	A	A	-	A	A	A	-	A	-	A	A	A	A	A	A	-	A	A	A	A	A	A	A	A	A	A	A	-	A	A	-
3101938	1	A	-	A	A	-	A	A	A	A	A	A	A	A	A	A	-	A	A	A	-	A	A	A	-	A	-	A	A	A	A	A	A	-	A	A	A	A	A	A	A	A	A	A	A	-	A	A	-
3124097	1	-	-	-	-	-	-	-	-	-	A	-	A	-	-	-	-	-	A	-	-	A	A	A	-	A	-	A	-	-	A	A	-	-	-	A	A	A	-	-	A	-	A	-	A	A	-	-	-
3131067	1	A	A	A	A	A	A	A	A	A	A	A	A	A	A	A	A	A	A	A	A	A	A	A	A	A	A	A	A	A	A	A	A	A	A	A	A	A	A	A	A	A	A	A	A	A	A	A	A
3131080	1	A	A	A	A	H	A	A	A	A	A	A	A	A	A	A	A	A	A	A	A	A	A	A	A	A	A	A	A	A	A	A	A	A	A	A	A	A	A	A	A	A	A	A	A	A	A	A	A
3145167	1	A	A	A	A	-	A	A	A	A	-	A	A	A	A	A	-	A	A	-	A	A	A	A	A	A	A	A	A	A	A	A	A	-	A	A	A	A	A	A	A	A	A	A	A	A	A	A	A
3156662	1	A	A	A	A	A	H	A	A	A	A	A	A	A	A	A	-	A	H	A	A	A	A	A	A	A	A	A	A	A	A	H	A	A	A	A	A	A	A	A	A	A	A	A	A	A	A	A	A
3159094	1	A	A	A	A	A	A	A	A	A	A	A	A	A	A	A	A	A	A	A	A	A	A	A	A	A	A	A	A	A	A	A	A	A	A	A	A	A	A	A	A	A	A	A	A	A	A	A	A
3159130	1	A	A	A	A	A	A	H	A	A	A	A	A	A	H	A	A	A	A	A	A	A	A	A	A	A	A	A	A	A	A	A	A	A	A	A	A	A	A	A	A	A	A	A	A	A	A	A	A
3159148	1	A	A	A	A	A	A	A	A	A	A	A	A	A	A	A	-	A	A	A	A	A	A	H	A	A	A	A	A	A	A	A	A	A	A	A	A	A	A	A	A	A	A	A	A	A	A	A	A
3170023	1	A	A	A	A	A	A	H	A	A	A	A	A	A	A	A	-	A	A	A	A	A	A	A	A	A	A	A	A	A	A	A	A	A	A	A	A	A	A	H	A	A	A	A	A	A	A	A	A
3170042	1	A	A	A	A	A	A	A	A	A	A	A	A	A	A	A	-	A	A	A	A	H	A	A	A	A	A	A	A	A	A	A	A	A	A	A	A	A	A	A	A	A	A	A	A	A	A	A	A
3170155	1	A	A	A	A	A	A	A	A	A	A	A	A	A	A	-	A	A	A	A	A	A	A	A	A	A	A	A	A	A	A	A	A	A	A	A	A	A	A	A	A	A	A	A	A	A	A	A	A
3170184	1	A	A	A	A	A	A	A	A	A	A	A	A	A	A	-	A	A	A	H	A	A	A	A	A	A	A	A	A	A	A	A	A	A	H	H	A	A	A	A	A	A	A	A	A	A	A	A	A
3170185	1	A	A	A	A	A	A	A	A	A	A	A	A	A	A	-	A	A	A	A	A	A	A	A	A	A	A	A	A	A	A	A	A	H	A	A	A	A	A	A	A	A	A	A	A	A	A	A	A
3185960	1	A	A	A	A	A	A	A	A	A	A	A	A	A	A	A	-	A	A	A	A	A	A	A	A	A	A	A	A	A	A	A	A	A	A	A	A	A	A	A	A	A	A	A	A	A	A	A	A
3215178	1	A	A	A	A	A	A	A	A	A	A	A	A	A	A	A	A	A	A	A	A	A	A	A	-	A	A	A	A	A	A	A	-	A	A	A	A	A	A	A	A	A	A	A	A	A	A	A	A
3215194	1	H	A	A	A	A	A	A	A	A	A	A	A	A	A	A	A	A	A	A	A	H	A	A	-	A	A	A	A	A	A	A	-	A	A	A	A	A	A	A	A	A	A	A	A	A	A	A	A
3219591	1	A	A	A	A	-	A	A	A	A	H	A	A	A	A	A	A	A	A	A	A	A	A	A	A	A	A	A	A	A	A	A	A	A	A	A	A	A	A	A	A	A	A	A	A	A	A	A	A
3219602	1	A	H	A	A	-	A	A	A	A	A	A	A	A	A	A	A	A	A	A	A	A	A	A	A	A	A	A	A	A	A	A	A	A	A	A	A	H	A	A	A	A	A	A	A	A	A	A	A
3219609	1	A	A	A	A	-	A	A	A	A	A	A	A	A	A	A	A	A	A	A	A	A	A	A	A	A	A	A	A	A	A	A	A	A	A	A	A	A	A	A	A	A	A	A	A	A	A	A	A
3219626	1	A	A	A	A	-	A	A	A	A	H	A	A	A	A	A	A	A	A	A	A	A	A	A	A	A	A	A	A	A	A	A	A	A	A	A	A	A	A	A	A	A	A	A	A	A	A	A	A
3219693	1	A	A	A	A	A	A	A	A	A	A	A	A	A	H	A	A	A	H	A	A	A	A	A	A	A	A	A	H	A	A	A	A	A	A	H	A	A	A	A	A	A	A	A	A	A	A	A	A
3264666	1	A	A	A	A	-	A	A	A	A	A	A	A	A	A	A	A	A	A	A	A	A	A	A	A	A	A	A	A	A	A	A	A	A	A	A	A	A	A	A	A	A	A	A	A	A	A	A	A
3264670	1	A	A	A	A	-	A	A	A	A	A	A	A	A	A	A	A	A	A	A	A	H	A	A	A	A	A	A	H	A	A	A	A	A	A	A	A	A	A	A	A	A	A	A	A	A	A	A	A
3264717	1	A	A	A	A	-	A	A	A	A	A	A	A	A	A	A	A	A	A	A	A	A	A	A	A	A	A	A	A	A	A	A	A	H	A	A	A	A	A	A	A	A	A	A	A	A	H	A	A
3264740	1	A	A	A	A	A	A	A	A	A	A	A	A	A	A	A	A	A	A	A	A	A	A	A	A	A	A	A	A	H	A	A	A	A	A	A	A	A	A	A	A	A	A	A	A	A	A	A	A
3265082	1	A	A	A	A	A	A	A	A	A	A	A	A	A	A	A	A	A	A	A	-	-	A	A	A	A	A	A	H	A	A	-	A	A	-	A	A	A	A	A	A	A	A	A	A	A	A	H	H
3276549	1	A	-	A	A	A	A	A	A	-	A	A	A	A	A	A	A	-	A	-	A	A	A	A	A	B	-	A	A	-	A	B	-	A	-	A	A	A	H	A	A	A	A	A	A	A	-	A	A
3276592	1	A	-	A	A	A	A	A	A	-	A	A	A	A	A	A	A	-	A	-	A	A	A	A	A	B	-	A	A	-	A	B	-	A	-	A	A	A	H	A	A	A	A	A	A	A	-	A	A
3291266	1	-	-	-	-	A	-	A	-	-	-	A	-	-	A	-	-	-	H	-	-	-	-	-	-	-	-	B	-	-	A	-	A	-	-	-	-	-	-	-	-	-	-	-	A	-	-	-	A
3317216	1	A	A	A	A	A	A	A	A	A	A	A	A	H	A	A	A	A	A	A	A	A	A	A	A	A	A	A	A	A	A	A	A	A	A	A	A	A	A	A	A	A	A	A	A	A	A	A	A
3317248	1	A	A	A	A	A	A	A	A	A	A	A	A	A	A	A	A	A	A	A	A	A	A	A	A	A	A	A	H	A	A	A	A	A	A	A	A	A	A	A	A	A	A	A	A	A	A	A	A
3317313	1	A	A	A	A	A	A	A	A	A	A	A	A	A	A	A	A	A	A	A	A	A	A	A	A	A	A	A	A	A	A	A	A	A	A	A	A	A	A	A	A	A	A	A	A	A	A	A	A
3317345	1	A	A	A	A	A	A	A	A	A	A	A	A	A	A	A	A	A	A	A	A	A	A	A	A	A	A	A	A	A	A	A	A	A	A	A	A	A	A	A	A	A	A	A	A	A	A	A	A
3317352	1	A	A	A	A	-	A	H	A	A	A	H	A	A	A	A	A	A	A	-	A	A	A	A	A	A	A	A	A	A	A	A	A	A	A	A	A	A	A	A	A	A	A	A	A	A	A	H	A
3317388	1	A	A	A	A	-	A	H	A	A	A	H	A	A	A	A	A	A	A	-	A	A	A	A	A	A	A	A	A	A	A	A	A	A	A	A	A	A	A	A	A	A	A	A	A	A	A	H	A
3317406	1	A	A	H	A	-	A	A	A	A	A	A	A	A	A	A	A	A	A	-	A	A	A	A	A	A	A	A	A	A	A	A	A	A	A	A	A	A	A	A	A	A	H	A	A	A	A	A	A
3328828	1	A	A	A	A	A	A	A	A	A	A	A	A	A	A	A	A	A	A	A	A	A	A	A	A	A	A	A	A	A	A	A	A	A	A	A	A	A	A	A	A	A	H	A	A	A	H	A	A
3328875	1	A	A	A	A	A	A	A	A	A	A	A	A	A	A	H	A	A	A	A	A	A	A	A	A	A	A	A	A	A	A	A	A	A	A	A	H	A	A	A	A	A	A	A	A	A	A	A	A
3329031	1	A	A	A	A	A	A	A	A	A	A	A	A	A	A	A	-	A	A	A	A	A	A	A	A	A	A	A	A	A	A	A	A	A	A	A	A	A	A	A	A	A	A	A	A	A	A	H	A
3344997	1	A	H	A	A	A	A	A	A	A	A	A	A	A	A	A	-	A	A	A	A	A	A	A	A	A	A	A	A	A	A	A	A	A	A	A	A	A	A	A	A	A	A	A	A	A	A	A	A
3345009	1	A	A	A	A	A	A	A	A	A	A	A	A	A	A	A	-	A	A	A	A	A	A	A	A	H	A	A	A	A	A	A	A	A	A	A	A	A	A	A	A	A	A	A	A	A	A	A	A
3356827	1	A	A	B	B	B	B	B	B	B	B	A	A	A	B	A	A	B	B	A	B	A	A	B	B	A	A	A	A	B	B	B	A	B	B	B	B	B	A	B	B	A	B	B	A	B	A	B	B
3357017	1	A	H	A	A	A	A	A	A	A	A	A	A	A	A	A	-	A	A	A	A	A	A	A	A	A	A	A	A	A	A	A	A	A	A	A	A	A	A	A	H	A	A	A	A	A	A	A	A
3357058	1	A	H	A	A	A	A	A	A	A	A	A	A	A	A	A	-	A	A	A	A	A	A	A	A	A	A	A	A	A	A	A	A	A	A	A	A	A	A	A	A	A	A	A	A	A	A	A	A
3377804	1	A	A	A	A	A	A	A	A	A	A	A	A	A	A	A	-	A	A	A	A	A	A	A	H	A	A	A	A	A	A	A	A	A	A	A	H	A	A	A	A	A	A	A	A	A	A	A	A
3377812	1	A	A	A	A	A	A	A	A	A	A	A	A	A	A	A	-	A	A	A	A	A	A	A	A	A	A	A	A	A	A	A	A	H	A	A	A	A	A	A	A	A	A	A	A	A	A	A	A
3377817	1	A	A	A	A	A	A	A	A	A	A	A	A	A	A	A	-	A	A	A	A	A	A	A	A	A	A	A	A	A	A	A	A	A	A	A	A	A	A	A	A	A	A	A	A	A	A	A	A
3382946	1	H	A	A	A	-	A	A	A	A	A	A	A	A	A	A	-	A	A	A	A	A	A	A	A	A	A	A	A	A	A	A	A	A	A	A	A	A	A	A	A	A	A	A	A	A	A	A	A
3382971	1	A	A	A	A	-	A	H	A	A	A	A	A	A	A	A	-	A	A	A	A	A	A	A	A	A	A	A	A	A	A	A	B	A	A	A	A	A	A	A	A	A	A	A	A	A	H	A	A
3402725	1	A	A	A	A	A	A	H	A	A	A	A	A	A	A	A	-	A	A	A	A	-	A	A	A	A	A	A	A	A	A	H	A	A	A	A	H	A	A	A	A	A	A	A	A	H	A	A	A
3402763	1	A	A	A	A	A	A	A	A	A	A	A	A	A	A	A	-	A	A	A	A	A	A	A	-	A	-	A	A	A	A	A	A	A	A	A	A	A	A	A	H	A	A	A	H	A	A	A	A
3414978	1	-	A	-	-	-	-	-	-	-	-	-	-	A	-	A	-	-	B	-	-	-	-	-	-	-	-	-	-	-	-	B	-	-	-	-	-	B	-	B	-	-	-	-	-	-	-	-	-
3428768	1	A	A	A	A	A	A	A	A	A	A	A	A	A	A	A	A	A	A	A	A	A	A	A	A	A	A	A	A	A	A	A	A	H	A	A	A	A	A	A	A	A	A	A	A	A	A	A	A
3428774	1	A	A	A	A	-	A	A	A	A	A	A	A	A	A	A	A	A	A	A	A	A	A	A	A	A	A	A	A	A	A	A	A	H	A	A	A	A	A	A	A	A	A	A	A	A	A	A	A
3459006	1	A	A	A	A	A	A	A	A	A	A	A	A	A	A	A	A	A	A	A	A	A	A	A	A	A	A	A	A	A	A	A	A	A	A	A	A	A	A	A	A	A	A	A	A	A	A	A	A
3459100	1	A	A	A	A	A	H	A	A	H	A	A	A	A	A	A	A	A	A	A	A	A	A	A	A	A	A	A	A	A	A	A	A	A	A	H	A	A	A	A	A	A	A	A	A	A	A	A	A
3459101	1	A	A	A	A	A	H	A	A	H	A	A	A	A	A	A	A	A	A	A	A	A	A	A	A	A	A	A	A	A	A	A	H	A	H	H	A	A	A	A	A	A	A	A	A	A	A	A	A
3459102	1	A	A	A	A	A	A	A	A	A	A	A	A	A	A	A	A	A	A	A	A	A	A	A	A	A	A	A	A	A	A	A	H	A	H	A	A	A	A	A	A	A	A	A	A	A	A	A	A
3459138	1	A	A	A	A	A	A	A	A	A	A	A	A	A	A	A	A	A	A	A	A	A	A	A	A	A	A	A	A	A	A	A	A	A	A	A	A	A	A	A	A	A	A	A	A	A	H	A	A
3461951	1	H	A	A	A	A	-	A	A	A	A	A	A	A	A	A	A	A	A	A	A	-	A	A	A	A	A	A	A	A	A	A	A	A	-	A	A	A	A	A	A	A	A	A	A	A	A	-	A
3463852	1	A	A	B	B	B	B	B	B	B	B	A	A	A	B	A	A	B	B	A	B	A	A	B	B	A	A	A	A	B	B	B	A	B	B	B	B	B	A	B	B	A	B	B	A	B	A	B	B
3463861	1	A	A	A	A	A	A	A	A	A	A	A	A	A	A	A	A	A	A	A	A	A	A	A	A	A	A	A	H	A	A	A	A	A	A	A	A	A	H	A	A	H	A	A	A	A	A	A	A
3463869	1	A	A	A	A	A	H	A	A	A	A	A	A	A	A	A	A	A	A	A	H	A	A	A	A	A	A	A	A	H	A	A	A	A	A	H	A	A	A	A	A	A	A	A	A	A	A	A	A
3463870	1	A	A	B	B	B	B	B	B	B	B	A	A	A	B	A	A	B	B	A	B	A	A	B	B	A	A	A	A	B	B	B	A	B	B	B	B	B	A	B	B	A	B	B	A	B	A	B	B
3463892	1	A	A	A	A	A	A	A	A	A	A	H	A	A	A	A	A	A	A	A	A	A	A	A	A	A	A	A	A	A	A	A	A	A	A	A	A	A	A	A	A	H	A	A	A	A	A	A	A
3463894	1	B	B	A	A	A	A	A	A	A	A	B	B	B	A	B	B	A	A	B	A	B	B	A	A	B	B	B	H	A	A	A	B	A	A	A	A	A	H	A	A	H	A	A	B	A	B	A	A
3463895	1	H	H	H	H	H	H	H	H	H	H	H	H	H	H	H	H	H	H	H	H	H	H	H	H	H	H	H	H	H	H	H	H	H	H	H	H	H	H	H	H	H	H	H	H	H	H	H	H
3463949	1	A	A	A	A	A	A	A	A	A	A	A	A	A	A	A	A	A	A	A	A	A	A	A	A	A	A	A	A	A	H	A	A	A	A	A	A	A	A	A	A	A	A	A	A	A	A	A	A
3472950	1	A	A	A	A	A	A	A	A	A	A	A	A	A	A	A	A	A	A	H	A	A	A	A	A	A	A	A	A	A	A	A	A	A	A	A	A	A	A	A	A	A	A	A	A	A	A	A	A
3476266	1	-	-	-	-	-	-	-	-	-	-	A	A	-	-	A	-	-	-	-	-	-	-	-	-	A	-	-	-	-	-	-	-	-	-	A	-	-	A	-	-	A	A	-	-	A	-	-	-
3493700	1	A	A	A	A	A	A	A	A	A	A	A	A	A	A	A	-	A	A	A	A	A	A	A	A	A	A	A	A	A	A	A	A	A	A	A	A	A	A	A	A	A	A	H	A	A	A	A	A
3493706	1	A	A	A	A	A	A	A	A	A	A	A	A	A	A	A	-	A	A	A	A	A	A	A	A	A	A	A	A	A	A	A	A	A	A	A	A	A	A	A	A	A	A	A	A	A	A	A	A
3493720	1	A	A	A	A	A	A	A	A	A	A	A	A	A	A	A	-	A	A	A	A	A	A	A	A	H	A	A	A	A	A	A	A	A	A	A	H	A	A	A	A	A	A	A	A	A	A	A	A
3493810	1	A	A	A	A	A	A	A	H	H	A	A	A	H	A	A	A	A	A	A	A	H	A	A	H	A	H	A	A	H	A	A	H	A	A	A	A	A	A	A	A	A	H	A	A	A	A	A	A
3497409	1	A	A	A	A	A	A	A	A	A	A	A	A	A	A	A	-	A	A	A	A	A	A	A	A	A	A	A	A	A	A	A	A	A	A	A	A	A	A	A	A	A	A	A	A	A	A	A	A
3527917	1	A	A	A	A	A	A	A	A	A	A	A	A	A	A	A	A	A	A	A	A	A	A	A	A	A	A	A	A	A	A	A	A	A	A	A	A	A	A	A	A	A	A	A	A	H	A	A	A
3527947	1	A	A	A	A	A	H	A	A	A	A	A	A	A	A	A	A	A	A	A	A	A	A	A	A	A	A	A	A	A	A	A	A	A	A	A	A	A	A	A	A	A	A	A	A	A	A	A	A
3527948	1	A	H	A	A	A	A	A	A	A	A	A	A	A	A	A	A	A	A	A	A	H	A	A	A	A	A	A	A	A	A	A	A	A	A	A	A	A	A	A	A	A	A	A	A	A	H	A	A
3536061	1	A	-	B	-	-	-	B	-	B	-	A	A	A	-	A	-	B	B	A	A	-	-	-	-	A	-	A	A	-	B	B	-	-	B	-	B	B	-	B	B	-	-	B	A	-	A	-	-
3579232	1	A	A	B	B	B	B	B	B	B	B	A	A	A	B	A	A	B	B	A	A	A	A	B	B	A	A	A	A	B	B	B	A	B	B	B	B	B	A	B	B	A	B	B	A	B	A	B	B
3579359	1	A	A	A	A	-	A	A	A	-	A	A	A	A	A	A	-	A	A	A	A	-	A	-	-	A	A	H	-	A	A	A	A	A	A	A	A	A	A	A	A	A	A	A	A	A	A	A	A
3579364	1	A	A	A	A	-	A	A	A	-	A	A	A	A	H	A	-	A	A	A	A	-	A	-	-	A	A	A	-	A	A	A	A	A	A	A	A	A	A	A	A	A	A	A	A	A	A	A	A
3579365	1	A	A	A	A	-	H	A	A	-	A	A	A	A	A	A	-	A	A	A	H	-	H	-	-	A	H	A	-	A	A	A	A	A	A	A	H	H	H	A	A	H	H	H	H	H	A	A	A
3579371	1	A	A	A	A	-	A	A	A	-	A	A	A	A	A	A	-	A	A	A	A	-	A	-	-	A	H	A	-	A	A	A	A	A	A	A	A	A	A	A	A	A	A	A	A	A	A	A	A
3579373	1	A	H	B	H	-	B	A	A	-	H	A	H	A	H	H	-	B	A	H	H	-	H	-	-	H	H	H	-	B	A	A	H	A	H	B	H	H	H	A	A	H	H	H	H	H	H	H	H
3579374	1	H	A	B	A	-	B	A	A	-	A	H	A	H	A	A	-	A	H	H	A	-	H	-	-	H	A	A	-	A	H	A	H	A	H	H	H	H	A	H	A	H	H	H	H	A	A	H	H
3579375	1	H	H	B	B	-	A	A	A	-	A	H	H	H	A	A	-	A	H	H	H	-	A	-	-	H	H	A	-	B	H	A	A	A	H	A	A	A	A	A	A	A	H	A	H	H	A	A	H
3579376	1	A	A	A	A	-	A	A	A	-	A	H	H	A	A	A	-	A	A	A	A	-	A	-	-	A	A	A	-	A	A	A	A	A	A	A	A	A	H	A	A	A	A	A	A	A	A	A	A
3579380	1	H	A	A	H	-	A	A	A	-	A	H	H	A	A	A	-	A	A	A	A	-	A	-	-	A	H	A	-	A	A	A	A	A	A	A	A	A	A	A	A	A	H	A	A	H	A	A	A
3579382	1	A	A	A	A	-	A	A	A	-	A	A	A	A	A	A	-	A	A	H	H	-	H	-	-	A	H	A	-	A	A	A	A	A	A	H	H	H	H	A	A	A	H	A	H	H	A	H	A
3579384	1	A	A	A	A	-	A	A	A	-	A	A	A	H	A	A	-	A	H	A	A	-	A	-	-	A	A	A	-	A	A	A	A	A	A	A	A	A	A	A	A	A	A	A	A	A	A	A	A
3579387	1	A	A	B	A	-	A	A	A	-	A	A	A	A	A	A	-	A	A	A	A	-	A	-	-	A	A	A	-	A	A	A	A	A	A	A	A	A	A	A	A	A	H	A	A	A	A	A	A
3584421	1	A	A	A	A	A	A	A	A	H	A	A	H	A	A	A	A	A	A	A	A	A	A	A	A	A	A	A	A	A	A	A	A	A	A	A	H	A	A	A	A	A	A	A	A	A	A	A	A
3584424	1	A	A	A	A	A	A	A	A	H	A	A	A	A	A	A	A	A	A	A	A	A	A	A	A	A	A	A	A	A	A	A	A	A	A	A	A	A	A	A	A	A	A	A	A	A	A	A	A
3584548	1	A	A	A	A	A	A	A	A	A	A	A	A	A	A	A	A	A	A	A	A	A	A	A	A	A	A	A	A	H	A	A	A	A	A	A	A	A	A	A	A	A	A	A	A	A	A	A	A
3601854	1	A	A	A	A	-	A	A	-	-	-	A	A	A	A	A	-	A	-	A	A	-	A	H	-	A	A	-	A	-	-	-	A	-	B	A	A	A	A	-	A	A	A	A	A	A	A	A	A
3603284	1	A	A	A	A	A	A	A	A	A	A	A	A	A	A	A	H	A	A	A	A	A	A	A	A	A	H	A	A	A	A	A	A	A	H	A	A	A	A	A	A	A	A	A	A	A	A	A	A
3603334	1	A	A	B	B	B	B	B	B	B	B	A	A	A	B	A	A	B	B	A	A	A	A	B	B	A	A	A	A	B	B	B	A	B	B	B	B	B	A	B	B	A	B	B	A	B	A	B	B
3604015	1	B	B	B	B	-	B	H	H	B	B	H	B	B	B	B	B	H	B	B	B	B	B	B	B	B	B	B	B	B	B	B	B	-	B	B	B	B	B	B	B	B	B	B	B	B	B	B	B
3604017	1	A	A	A	A	-	A	H	A	A	A	A	A	A	A	A	A	H	A	A	A	A	A	A	A	A	A	A	A	A	A	A	A	-	A	A	A	A	A	A	A	A	A	A	A	A	A	A	A
3604042	1	A	A	B	B	-	B	B	B	B	B	A	H	A	B	A	A	B	B	A	A	A	A	B	B	A	A	A	A	B	B	B	A	-	B	B	B	B	A	B	B	A	B	B	A	B	A	B	B
3604065	1	A	A	A	A	-	A	A	H	A	A	H	A	A	A	A	A	A	A	A	A	A	A	A	A	A	A	A	A	A	A	A	A	-	A	A	A	A	A	A	A	A	A	A	A	A	A	A	A
3608110	1	A	A	A	A	A	A	A	A	A	A	A	A	A	A	A	-	A	A	A	A	A	A	A	A	A	A	A	A	A	A	A	A	A	A	A	A	A	A	A	A	A	A	A	A	A	A	A	A
3609634	1	A	A	-	B	-	-	-	-	-	-	A	A	-	-	-	-	-	-	-	-	-	-	-	B	A	-	-	-	-	B	B	-	-	-	-	-	-	-	-	-	-	-	-	A	-	-	-	-
3610154	1	A	A	A	A	A	A	A	A	A	A	A	A	A	A	-	-	A	A	A	A	-	A	A	A	A	A	A	A	A	A	A	A	H	A	A	A	A	A	A	H	A	A	A	A	A	A	A	A
3610156	1	A	A	A	A	A	A	A	A	A	A	A	A	A	A	-	-	A	A	A	A	-	A	A	A	A	A	A	A	A	A	A	A	A	A	A	A	A	A	A	A	A	A	A	A	A	A	A	A
3622190	1	A	A	A	A	A	A	A	H	A	A	A	A	A	A	A	-	H	A	A	A	A	H	A	A	A	H	A	A	A	A	A	A	A	A	A	A	A	A	A	A	A	A	A	A	A	A	A	A
3622193	1	A	A	A	A	A	A	A	A	A	A	A	A	A	A	A	-	A	A	A	A	H	A	A	A	A	A	A	A	A	A	A	H	A	A	A	A	A	A	A	A	A	A	A	A	A	A	A	A
3622203	1	A	A	A	A	A	A	A	A	A	A	A	A	A	A	A	-	A	A	A	A	A	H	A	A	A	A	A	A	A	A	A	A	A	A	A	A	A	A	A	A	A	A	A	A	A	A	A	A
3622204	1	A	A	A	A	A	A	A	A	A	A	A	A	A	A	A	-	A	A	A	A	A	H	A	A	A	A	A	A	A	A	A	A	A	A	A	A	A	A	A	A	A	A	A	A	A	A	A	A
3622206	1	A	A	A	A	A	A	A	A	A	A	A	A	A	A	A	-	A	A	A	A	A	H	A	A	A	A	A	A	A	A	A	A	A	A	A	A	A	A	A	A	A	A	A	A	A	A	A	A
3622236	1	A	A	A	A	A	A	A	A	A	A	A	A	A	A	A	-	H	A	A	A	A	A	A	A	A	A	A	A	A	A	A	A	A	A	A	A	A	A	A	A	A	A	A	A	A	A	A	A
3622294	1	A	A	A	A	A	A	A	A	A	A	A	A	A	A	A	H	A	A	A	A	H	A	H	A	A	A	A	A	A	A	A	A	A	A	A	A	A	A	A	A	A	A	A	A	A	A	A	A
3624725	1	A	A	A	A	A	A	A	A	A	A	A	A	A	A	A	-	A	A	A	A	A	A	A	A	A	A	A	A	A	A	A	A	A	A	A	A	A	A	A	A	A	A	A	A	A	A	A	A
3624781	1	A	A	A	A	A	A	A	A	A	A	A	A	A	A	A	A	A	A	A	A	A	A	A	A	A	A	A	A	A	A	A	A	A	A	A	A	A	A	A	A	A	A	A	A	A	A	A	A
3624815	1	A	A	A	A	A	A	A	A	A	A	A	A	A	A	A	-	A	A	A	A	A	A	A	A	A	A	A	A	A	A	A	A	A	A	A	A	H	A	A	A	A	A	A	A	A	A	A	A
3624841	1	H	A	A	A	A	A	A	A	A	A	A	A	A	A	A	-	A	A	A	A	A	A	A	A	A	A	A	A	A	A	A	A	A	A	A	A	A	A	A	A	A	A	A	A	A	A	A	A
3624858	1	A	A	A	A	A	A	A	A	A	A	A	A	A	A	A	-	A	A	A	A	A	A	A	A	A	A	A	A	A	A	A	A	A	A	A	A	H	A	A	A	A	A	A	A	A	A	A	A
3624938	1	A	A	A	A	-	A	A	A	A	A	A	A	A	A	A	-	A	H	A	A	A	A	H	A	A	A	A	A	A	A	A	A	A	A	A	A	A	A	A	A	A	A	A	A	A	H	A	A
3633479	1	A	A	A	A	-	A	H	A	A	A	A	A	A	A	A	A	A	A	A	A	A	A	A	A	A	A	A	A	A	A	A	A	A	A	A	A	A	A	A	A	A	A	A	A	A	A	H	A
3633480	1	A	A	A	A	-	A	A	A	A	A	A	A	A	A	A	A	A	A	A	A	A	A	A	A	A	A	A	A	A	A	A	A	H	A	A	A	A	A	A	A	A	A	A	A	A	A	A	A
3633593	1	A	A	A	A	A	A	A	A	A	A	A	A	A	A	A	A	A	A	A	A	A	H	A	A	A	A	A	A	A	A	A	A	A	A	A	A	A	H	A	A	A	A	A	A	A	A	A	A
3642460	1	A	A	A	H	A	H	A	A	A	H	H	A	A	A	A	-	A	A	A	A	A	A	A	A	A	A	A	A	A	A	A	A	A	A	H	H	H	A	A	H	A	A	A	H	A	A	A	H
3642468	1	A	A	A	A	A	H	A	A	A	H	A	A	A	A	H	-	H	A	A	A	A	A	A	A	A	A	A	A	A	A	A	A	H	A	A	A	A	A	A	A	A	A	A	A	A	A	A	A
3642471	1	A	A	A	A	B	A	A	A	A	H	H	H	A	A	A	-	A	A	A	A	A	A	A	A	A	H	H	A	A	A	A	A	A	H	A	A	A	A	A	A	A	A	A	H	A	A	A	H
3642475	1	A	A	A	A	A	A	A	A	A	A	A	A	A	A	A	-	A	A	A	A	A	A	A	A	A	H	A	A	A	A	A	A	A	A	A	A	A	A	A	A	A	A	A	A	A	A	A	A
3642486	1	A	A	A	A	A	A	A	A	A	A	A	A	A	A	A	-	A	A	A	A	A	A	A	A	A	A	A	A	A	A	A	A	H	A	A	A	A	A	A	A	A	A	A	A	A	A	A	A
3642492	1	A	A	A	A	A	A	A	A	A	A	A	A	A	A	A	-	A	A	A	A	A	A	A	A	A	A	A	A	A	A	A	A	A	A	A	A	A	A	A	A	A	A	A	A	A	A	A	A
3642502	1	A	A	A	A	A	A	A	A	A	A	A	A	A	A	A	-	A	A	A	A	A	A	A	A	A	A	A	A	A	A	A	A	A	A	A	A	A	A	A	A	A	A	A	A	A	H	A	H
3644382	1	A	A	-	-	-	-	-	-	-	-	A	A	A	-	A	-	-	-	-	A	-	H	-	-	A	A	A	A	-	-	-	-	-	-	-	-	-	A	-	-	A	-	-	A	-	A	-	-
3651410	1	A	A	A	A	A	A	A	A	A	A	A	A	A	A	A	A	A	A	A	A	A	A	A	A	A	A	A	A	A	A	A	A	A	A	A	A	A	A	A	A	A	A	H	A	A	A	A	A
3651413	1	A	A	A	A	A	A	A	A	A	A	A	A	A	A	A	A	A	A	A	A	A	A	A	A	A	H	A	A	A	A	A	A	A	A	A	A	A	A	A	A	A	A	A	A	A	A	A	A
3651415	1	A	A	A	A	A	A	A	A	A	A	A	A	A	A	A	A	A	A	A	A	A	A	A	A	A	A	A	A	A	A	A	A	A	A	A	A	A	A	A	H	A	A	A	A	A	A	A	A
3651560	1	A	A	A	A	A	A	A	A	A	H	A	A	A	A	A	A	A	A	A	A	A	A	A	A	A	A	A	A	A	A	A	A	A	A	A	A	A	A	A	A	A	A	A	A	A	A	A	A
3651623	1	A	A	A	A	A	A	A	A	A	A	A	A	A	A	A	A	A	A	A	A	A	A	A	A	A	A	A	A	A	A	A	A	H	A	A	A	A	A	A	A	A	A	A	A	A	A	A	A
3654204	1	A	A	A	A	A	A	A	A	H	A	A	A	A	A	A	A	A	A	A	A	A	A	A	A	A	A	A	A	A	A	A	A	A	A	A	A	A	A	A	A	A	A	A	A	A	A	A	A
3658121	1	A	A	A	A	A	A	A	A	H	A	A	A	A	A	A	A	A	A	A	A	A	A	A	A	A	A	A	A	A	A	A	A	A	A	A	A	A	A	A	A	A	A	A	A	A	A	A	A
3658131	1	A	A	A	A	A	A	A	A	A	A	A	A	A	A	H	A	A	A	A	A	A	A	A	A	A	A	A	A	A	A	A	A	H	A	H	A	A	A	A	A	A	A	A	A	A	A	A	A
3658243	1	A	A	A	A	A	A	A	A	A	A	A	H	A	A	A	-	A	A	A	A	A	A	A	A	A	A	A	A	A	A	A	A	A	A	A	A	A	A	A	A	A	A	A	A	A	A	A	A
3683343	1	A	A	B	B	B	B	B	B	H	B	A	A	A	B	A	-	B	B	A	A	A	A	B	B	A	A	A	A	B	B	B	A	B	B	B	B	B	A	B	B	A	B	B	A	B	A	B	B
3689363	1	H	H	-	-	-	-	-	-	-	-	H	H	H	-	H	-	-	-	H	H	H	H	-	-	H	H	H	H	-	-	-	H	-	-	-	-	-	H	-	-	H	-	-	H	-	H	-	-
3689365	1	A	A	-	-	-	-	-	-	-	-	A	A	A	-	A	-	-	-	A	H	A	A	-	-	A	A	A	A	-	-	-	A	-	-	-	-	-	A	-	-	A	-	-	A	-	A	-	-
3689367	1	A	A	-	-	-	-	-	-	-	-	A	A	A	-	A	-	-	-	A	A	A	A	-	-	A	A	A	A	-	-	-	A	-	-	-	-	-	A	-	-	A	-	-	A	-	A	-	-
3689368	1	A	A	-	-	-	-	-	-	-	-	A	A	A	-	H	-	-	-	A	H	A	A	-	-	A	H	A	A	-	-	-	A	-	-	-	-	-	A	-	-	A	-	-	A	-	A	-	-
3689369	1	A	A	-	-	-	-	-	-	-	-	A	A	A	-	A	-	-	-	A	A	A	A	-	-	A	A	A	A	-	-	-	A	-	-	-	-	-	H	-	-	A	-	-	A	-	A	-	-
3689375	1	H	A	-	-	-	-	-	-	-	-	A	A	A	-	A	-	-	-	A	A	A	A	-	-	A	A	A	A	-	-	-	A	-	-	-	-	-	A	-	-	A	-	-	A	-	A	-	-
3689377	1	H	A	-	-	-	-	-	-	-	-	A	A	A	-	A	-	-	-	A	A	A	A	-	-	A	A	A	A	-	-	-	A	-	-	-	-	-	A	-	-	A	-	-	A	-	A	-	-
3689388	1	A	A	-	-	-	-	-	-	-	-	H	A	H	-	A	A	-	-	A	A	A	A	-	-	H	A	H	A	-	-	-	H	-	-	-	-	-	A	-	-	A	-	-	H	-	H	-	-
3689389	1	H	H	-	-	-	-	-	-	-	-	H	H	H	-	H	-	-	-	H	H	H	H	-	-	H	H	H	H	-	-	-	H	-	-	-	-	-	H	-	-	H	-	-	H	-	H	-	-
3689399	1	A	A	-	-	-	-	-	-	-	-	A	A	A	-	A	A	-	-	A	A	H	A	-	-	A	A	A	A	-	-	-	A	-	-	-	-	-	A	-	-	A	-	-	A	-	A	-	-
3689410	1	A	A	-	-	-	-	-	-	-	-	A	A	A	-	A	-	-	-	A	A	A	A	-	-	A	A	A	A	-	-	-	A	-	-	-	-	-	A	-	-	A	-	-	A	-	A	-	-
3689449	1	A	A	A	A	-	A	A	A	A	A	A	A	A	A	A	-	A	A	A	A	A	A	A	A	A	A	A	A	A	A	A	A	A	A	A	A	A	A	A	A	A	A	A	A	A	A	H	A
3689453	1	A	A	A	A	-	A	A	A	A	A	A	A	A	A	A	-	A	A	A	A	A	A	A	A	A	A	A	A	A	A	A	A	A	H	A	A	A	A	A	A	A	A	A	A	A	A	A	A
3689498	1	A	A	A	A	A	A	A	A	A	A	A	A	A	A	A	A	A	A	A	A	A	A	A	A	A	A	A	A	A	A	A	A	A	A	A	A	A	A	A	A	A	A	A	A	A	A	A	A
3721803	1	A	H	A	A	H	A	A	A	A	H	A	A	A	A	A	A	A	A	A	A	A	A	A	H	A	A	A	A	H	A	A	H	A	A	A	A	A	A	A	A	A	A	A	A	A	A	A	A
3727444	1	A	A	A	A	-	A	A	A	A	H	A	A	A	A	A	A	A	A	A	A	A	A	A	A	A	A	A	A	A	A	A	A	A	A	A	A	A	A	A	A	A	A	A	A	A	A	A	A
3727451	1	A	A	A	A	-	A	A	A	A	A	A	A	A	A	A	A	H	A	A	A	A	A	A	A	A	A	A	A	A	A	A	A	A	A	A	A	H	A	A	A	A	A	A	A	A	A	A	A
3727576	1	A	A	A	A	-	A	A	A	A	A	A	A	A	A	A	A	A	A	A	A	A	A	H	A	A	A	A	A	A	A	A	A	A	A	A	A	A	A	A	H	A	A	A	A	A	A	A	A
3735470	1	A	A	A	A	A	A	H	A	A	A	A	A	A	A	A	-	A	A	A	A	-	A	A	A	A	A	A	A	A	A	A	-	-	A	A	A	A	A	A	A	A	A	A	A	A	A	A	A
3737172	1	A	A	A	A	-	A	A	A	A	A	A	A	A	A	A	A	A	A	A	-	A	A	A	-	A	-	A	A	A	A	H	A	A	A	A	-	A	A	A	A	A	A	A	A	A	A	A	-
3738450	1	H	A	B	H	A	A	H	A	H	H	H	H	A	H	H	A	A	H	H	H	A	H	A	H	H	A	A	H	A	H	H	A	H	H	A	H	H	A	H	A	H	H	A	A	A	H	H	H
3738457	1	H	A	H	A	A	A	H	A	H	A	H	A	A	A	H	A	A	H	H	A	A	A	A	H	H	A	A	H	A	A	H	A	H	H	A	H	H	A	A	A	A	H	A	A	A	H	H	A
3738459	1	H	H	A	H	H	H	H	H	H	H	H	H	H	H	H	H	H	H	H	H	H	H	H	H	H	H	H	H	H	H	H	H	H	H	H	H	H	H	H	H	H	H	H	H	H	H	H	H
3738462	1	A	A	H	A	A	A	A	A	A	A	A	A	A	A	A	A	A	A	A	A	A	A	A	A	A	A	A	A	A	A	A	A	A	A	A	A	A	A	A	A	A	A	A	A	A	A	A	A
3738501	1	H	A	H	H	A	A	H	A	H	A	H	A	A	A	H	A	A	H	H	A	A	A	A	H	H	A	A	H	A	A	H	A	H	H	A	H	H	A	A	A	A	H	A	A	A	H	H	A
3738502	1	A	A	A	A	A	H	A	A	A	A	A	A	A	A	A	A	A	A	A	A	A	A	A	H	A	A	A	A	A	A	H	A	A	A	A	A	A	A	A	A	A	A	A	A	A	A	A	A
3738529	1	A	A	A	A	A	A	A	A	A	A	A	A	A	A	A	A	A	A	A	A	A	A	A	A	A	A	A	A	A	A	A	A	A	A	A	A	A	A	A	A	A	A	A	A	A	A	A	A
3738530	1	A	A	A	A	A	A	A	H	A	A	A	A	A	A	A	A	A	A	A	A	A	A	A	A	A	A	A	A	A	A	A	H	A	A	A	A	A	A	A	A	A	A	A	A	A	A	A	A
3753161	1	A	A	B	B	-	-	B	-	B	B	A	A	A	B	A	-	-	B	-	A	A	A	B	B	A	A	A	A	B	B	-	A	B	B	B	B	B	A	B	-	A	B	B	A	B	A	B	B
3756986	1	A	A	A	A	-	A	A	A	A	A	A	A	A	A	A	-	H	A	A	A	A	A	A	A	A	A	A	A	A	A	A	A	A	A	A	A	A	A	A	A	A	A	A	A	H	A	A	A
3757003	1	A	H	A	A	-	A	A	A	H	A	A	A	A	A	A	-	A	A	A	A	A	A	A	A	A	A	A	A	A	A	H	A	A	A	A	A	H	A	A	A	A	A	H	A	A	A	A	A
3757031	1	A	A	A	A	A	A	A	A	A	A	A	A	A	A	H	-	A	A	A	A	A	A	A	-	A	A	A	A	A	A	A	A	A	A	A	A	A	A	A	H	A	A	A	A	A	A	A	A
3757032	1	A	A	A	A	A	A	A	A	A	A	A	A	A	A	A	-	A	A	A	A	A	A	A	-	A	A	A	A	A	A	A	A	A	A	A	A	A	A	A	A	A	A	A	A	A	A	A	A
3757137	1	A	A	-	-	-	B	-	B	B	-	A	A	A	-	A	A	-	A	A	A	A	A	-	-	A	A	A	A	-	-	-	A	-	-	H	-	-	A	-	-	A	-	-	A	-	A	-	-
3785376	1	A	A	A	A	A	A	A	A	A	A	A	A	A	A	A	A	A	A	A	A	A	A	A	A	A	A	A	A	A	A	H	A	A	A	A	A	A	A	A	A	A	A	A	A	A	A	A	A
3793483	1	A	A	A	A	A	A	A	A	A	A	A	A	A	A	A	A	A	A	A	A	A	A	A	A	A	A	A	A	A	A	A	A	A	A	A	A	A	A	A	A	A	A	A	A	A	A	A	A
3793605	1	A	A	A	A	-	A	A	A	A	A	A	A	A	A	A	-	H	A	A	A	A	H	A	A	A	A	A	A	A	A	A	A	A	A	A	A	A	A	A	A	A	A	A	A	A	A	A	H
3793621	1	A	A	A	A	-	A	A	A	A	A	A	A	A	A	A	-	A	A	A	A	A	A	A	A	A	A	A	A	A	A	A	A	A	A	A	A	A	A	A	A	A	A	A	A	A	A	A	A
3793625	1	A	A	A	A	-	A	A	A	A	A	A	A	A	A	A	-	A	A	A	A	A	A	A	A	A	A	A	A	A	A	A	A	A	A	A	H	A	A	A	A	A	A	A	A	A	A	A	A
3801983	1	-	-	B	B	-	-	B	B	-	-	-	-	A	-	-	-	-	-	-	-	-	-	-	-	-	-	A	A	-	B	-	-	-	-	-	-	B	-	-	-	-	-	-	-	B	-	-	-
3802003	1	-	-	A	A	-	-	A	A	-	-	-	-	B	-	-	-	-	-	-	-	-	-	-	-	-	-	B	B	-	A	-	-	-	-	-	-	A	-	-	-	-	-	-	-	A	-	-	-
3813039	1	-	-	-	-	-	-	B	-	B	-	-	-	-	-	A	-	-	B	-	A	-	-	-	-	A	-	-	-	-	B	-	-	-	-	-	-	-	-	-	-	A	-	-	-	-	-	B	-
3817854	1	A	A	A	A	A	A	A	A	A	A	A	A	A	A	A	A	A	A	A	A	A	A	A	A	A	A	A	A	A	A	A	A	A	A	A	A	A	A	A	A	A	A	A	A	A	A	A	A
3817873	1	A	A	A	A	A	A	A	A	A	A	A	A	A	A	A	A	A	A	A	A	A	A	A	A	A	A	A	A	A	A	A	A	A	A	A	A	A	A	A	H	A	A	A	A	A	A	A	A
3817894	1	H	A	A	A	A	A	A	A	A	A	A	A	A	A	A	A	A	A	A	A	A	A	A	A	A	A	A	A	A	A	A	A	A	A	A	A	A	A	A	A	A	A	A	A	A	A	A	A
3817899	1	A	A	A	A	A	A	A	A	A	A	A	A	A	A	A	A	H	A	A	A	A	A	A	A	A	A	A	A	A	A	A	A	A	A	A	A	A	A	A	H	A	A	A	A	A	A	A	A
3818119	1	A	A	A	A	A	A	A	A	A	A	A	A	A	A	A	A	A	A	A	A	A	A	A	A	A	A	A	A	A	A	A	A	-	A	A	A	A	A	A	A	A	A	A	A	A	A	A	A
3818394	1	-	-	-	B	-	-	B	-	B	-	A	-	A	B	-	-	-	B	-	-	-	A	-	-	A	A	A	-	-	B	-	-	-	B	-	B	-	-	-	-	A	-	-	A	-	A	-	-
3818451	1	A	A	A	A	A	A	A	A	A	A	A	A	A	A	A	A	A	A	A	A	A	A	A	A	A	H	A	A	A	A	A	A	A	A	A	A	A	A	A	A	A	A	A	A	A	A	A	A
3818620	1	H	A	H	A	A	A	A	A	A	A	A	A	A	A	A	A	H	A	A	A	A	A	A	A	A	A	A	A	A	A	A	A	A	A	A	A	A	A	A	A	A	A	A	A	A	A	A	A
3818621	1	H	A	H	H	H	A	A	A	A	H	H	A	A	A	A	A	A	A	H	A	A	A	A	H	H	A	A	H	A	H	H	H	H	A	A	A	A	H	A	A	A	A	A	H	H	H	A	A
3818981	1	A	A	A	A	A	A	A	A	A	A	A	A	A	A	A	H	H	A	A	A	A	A	A	A	A	A	A	A	A	A	A	A	A	A	A	A	A	A	A	A	A	A	A	A	A	A	A	A
3819087	1	A	A	B	B	B	B	B	B	B	B	A	A	A	B	A	A	B	B	A	A	A	A	B	B	A	A	A	A	B	B	B	A	B	B	B	B	B	A	B	B	A	B	B	A	B	A	B	B
3819150	1	A	A	A	A	H	A	A	A	A	A	A	A	A	A	A	A	A	A	A	A	A	A	A	A	A	A	A	A	A	A	A	A	A	A	A	A	A	A	A	A	A	A	A	A	A	A	A	A
3819168	1	A	A	A	A	A	A	A	A	A	A	A	A	H	A	A	A	A	H	A	A	A	A	H	A	A	A	A	A	A	A	H	A	A	A	A	A	A	A	A	A	A	A	A	A	A	A	A	A
3819172	1	H	H	H	H	A	H	H	H	H	H	H	H	H	H	H	H	H	H	H	H	H	H	H	H	H	H	H	H	H	H	H	H	H	H	H	H	H	H	H	H	H	H	H	H	H	H	H	H
3819173	1	H	H	H	H	A	H	H	H	H	H	H	H	H	H	H	H	H	H	H	H	H	H	H	H	H	H	H	H	H	H	H	H	H	H	H	H	H	H	H	H	H	H	H	H	H	H	H	H
3819240	1	H	A	A	H	H	A	A	A	H	A	A	A	A	A	A	A	A	A	H	A	A	A	A	A	A	A	A	A	H	A	H	A	A	A	H	A	A	H	A	A	A	H	A	A	A	A	A	A
3819464	1	A	A	A	A	A	A	A	A	A	A	A	A	A	A	A	A	A	A	A	A	A	A	H	A	A	A	A	A	A	A	A	A	A	A	A	A	A	A	A	A	A	A	A	A	A	A	A	A
3840162	1	A	A	A	A	A	A	A	A	A	A	A	A	A	A	A	-	A	A	A	A	A	A	A	A	A	A	A	A	A	A	A	A	H	A	A	A	A	A	A	A	A	A	A	A	A	A	A	A
3840305	1	A	A	B	B	B	B	B	B	B	B	A	A	A	B	A	A	B	B	A	A	A	A	B	B	A	A	A	A	B	B	B	A	B	B	B	B	B	A	B	B	A	B	B	A	B	A	B	B
3847927	1	A	A	B	B	B	B	B	B	B	B	A	A	A	A	A	A	B	B	A	A	-	A	B	B	A	A	A	A	B	B	B	A	-	B	B	B	B	A	B	B	A	A	B	A	B	A	B	B
3848527	1	A	A	B	B	B	B	B	B	B	B	A	A	A	A	A	A	B	B	A	A	A	A	B	B	A	A	A	A	B	B	B	A	B	B	B	B	B	A	B	B	A	A	B	A	B	A	B	B
3860972	1	A	A	A	A	A	A	A	A	A	A	A	A	A	A	A	A	A	A	A	A	A	A	A	H	A	A	A	A	A	A	A	A	A	A	A	A	A	A	A	A	A	A	A	A	A	A	A	A
3861001	1	A	A	A	A	A	A	A	A	A	A	A	A	A	A	A	A	A	A	A	A	A	A	A	A	A	A	A	A	A	A	A	A	A	A	A	A	A	A	A	A	A	A	A	A	A	A	A	A
3861041	1	A	A	A	A	A	A	A	A	A	A	A	A	A	A	A	A	A	A	A	A	A	A	A	A	A	A	A	A	A	A	A	A	A	A	H	A	A	A	A	A	A	A	A	A	A	A	A	A
3868138	1	-	A	B	B	-	-	-	-	-	-	A	A	-	-	-	-	-	-	-	-	-	-	-	-	-	-	-	-	-	-	-	-	-	-	-	B	B	A	-	-	A	-	-	A	B	A	B	B
3868536	1	A	A	A	A	A	A	A	A	A	A	A	A	A	A	A	A	A	A	A	A	A	A	A	A	A	A	A	A	A	A	A	A	H	A	A	A	A	A	A	A	A	A	A	A	A	A	A	A
3868671	1	A	A	A	A	A	A	A	A	A	A	A	A	A	A	A	A	A	A	A	A	A	A	A	A	A	A	A	A	A	A	A	A	A	H	A	A	A	A	A	A	A	A	A	A	A	A	A	A
3868683	1	A	A	A	A	A	A	A	A	A	A	A	A	A	A	A	A	A	A	A	H	A	A	A	A	A	A	A	A	A	A	A	H	A	A	A	A	A	A	A	A	A	A	A	A	A	A	A	A
3872444	1	A	A	A	H	A	H	A	A	A	A	A	A	A	A	A	A	A	A	A	A	A	A	A	A	A	A	A	A	A	A	A	A	-	A	A	A	A	A	A	A	A	A	A	A	A	A	A	A
3874842	1	A	-	-	A	-	-	A	A	-	-	A	H	A	A	A	-	-	-	-	-	A	-	-	A	A	A	A	-	-	A	-	B	-	-	-	A	A	A	A	A	-	A	A	A	A	-	A	A
3878130	1	A	A	A	A	H	A	A	A	A	A	A	A	A	A	A	A	A	A	A	A	A	A	H	A	A	A	A	A	A	A	A	A	A	A	A	A	A	A	A	A	A	A	A	A	A	A	A	A
3878173	1	A	A	B	B	B	B	B	B	B	B	A	A	A	A	A	A	B	B	A	A	A	A	B	B	A	A	A	A	B	B	B	A	B	B	B	B	B	A	B	B	A	A	B	A	B	A	B	B
3878906	1	A	A	A	A	A	A	A	A	A	H	A	A	A	A	A	-	A	A	A	A	A	A	A	A	A	A	A	A	A	A	A	H	A	A	A	A	A	A	A	A	A	A	A	A	A	A	A	A
3878909	1	H	H	A	H	A	A	A	H	H	A	A	A	A	A	A	-	A	A	A	A	A	A	A	A	A	A	A	A	A	A	A	A	A	A	A	A	A	A	A	A	A	A	A	A	A	A	A	A
3878910	1	A	A	A	A	A	A	A	A	A	A	A	A	A	A	A	-	A	A	H	A	A	H	A	A	A	A	A	A	A	A	A	A	A	A	A	A	A	A	A	A	A	A	A	A	A	H	A	A
3878911	1	A	A	A	A	A	A	A	A	A	A	H	H	A	A	A	-	A	A	A	A	A	A	A	A	A	A	A	A	A	A	A	A	A	A	A	A	A	A	A	A	A	A	A	A	A	A	A	A
3878913	1	A	A	A	A	A	A	A	A	A	A	A	A	A	A	A	-	A	A	A	A	A	A	A	A	A	A	A	A	A	A	A	A	A	A	A	A	A	A	A	A	A	A	A	A	A	A	A	A
3878927	1	A	A	A	A	A	A	A	A	A	A	A	A	A	A	A	-	A	A	A	A	A	A	A	A	A	A	A	A	A	A	A	A	A	A	A	A	A	A	A	H	A	A	H	H	A	A	A	A
3878932	1	H	H	A	H	A	H	H	H	A	A	A	A	A	A	A	-	A	A	A	A	A	A	A	A	A	A	A	A	A	A	A	A	A	A	A	A	A	A	A	A	A	A	A	A	A	A	A	A
3878933	1	A	A	A	A	A	A	A	A	A	H	A	A	A	A	A	-	A	A	H	H	A	H	H	A	H	A	A	A	A	A	A	A	A	A	A	H	A	A	H	H	H	H	A	A	H	H	H	A
3878934	1	A	A	A	A	A	A	A	A	A	A	A	A	A	A	A	-	A	A	A	A	A	A	A	A	A	A	A	A	A	A	A	A	A	A	A	A	A	A	A	A	A	A	A	A	A	A	A	A
3878935	1	A	A	A	A	A	A	A	A	A	A	A	A	A	A	A	-	A	A	A	A	A	A	A	H	A	A	A	A	H	A	A	A	H	A	A	A	A	A	A	A	A	A	A	A	A	A	A	A
3878939	1	A	A	A	A	A	A	A	A	A	A	A	A	A	A	A	-	A	A	A	A	A	A	A	A	A	A	A	A	A	A	A	A	A	A	A	A	A	A	A	A	A	A	A	A	A	A	A	A
3878944	1	A	A	A	A	A	A	A	A	A	A	H	H	A	A	A	-	A	A	A	A	A	A	A	A	A	A	A	A	A	A	A	A	A	A	A	A	A	A	A	A	A	A	A	A	A	A	A	A
3878947	1	A	A	A	A	A	A	A	A	A	A	A	A	A	H	H	-	H	A	H	A	H	H	H	A	H	A	H	H	A	A	A	H	A	H	H	A	H	A	H	H	H	A	A	A	H	H	A	A
3878951	1	A	A	A	A	A	A	A	A	A	A	H	H	A	A	A	-	A	A	A	A	A	A	A	A	A	A	A	A	A	A	A	A	A	A	A	A	A	A	A	A	A	A	A	A	A	A	A	A
3878952	1	A	A	A	A	A	A	A	A	A	A	A	A	H	A	A	-	A	H	A	A	A	A	A	A	A	A	A	A	A	H	A	A	A	A	A	A	A	A	A	A	A	A	A	A	A	A	A	A
3878954	1	A	A	A	A	A	A	A	A	A	H	A	A	A	H	H	-	H	A	H	H	H	H	H	H	H	H	H	H	H	A	H	H	A	A	H	H	H	H	H	H	H	H	H	H	H	H	H	H
3878957	1	H	H	H	H	A	H	H	H	H	A	A	A	A	A	A	-	A	A	A	A	A	A	A	A	A	A	A	A	A	A	A	A	A	A	A	A	A	A	A	A	A	A	A	A	A	A	A	A
3878958	1	A	A	A	A	A	A	A	A	A	H	A	A	A	H	H	-	H	A	H	H	H	H	H	H	H	H	H	H	A	A	H	H	H	H	H	H	H	H	H	H	H	H	H	H	H	H	H	H
3878959	1	A	A	A	A	A	A	A	A	A	A	A	A	A	A	A	-	A	A	A	A	A	A	A	A	A	A	A	A	A	A	A	A	A	A	A	A	A	A	A	A	A	A	A	A	A	A	A	A
3885841	1	A	A	A	A	A	A	A	A	A	A	A	A	A	A	A	-	A	A	A	H	A	A	H	-	A	A	A	A	A	A	A	A	H	A	A	A	A	A	A	A	A	A	A	A	A	A	A	A
3885876	1	A	A	A	A	A	A	A	A	A	A	A	A	A	A	H	-	A	A	A	A	A	A	A	-	A	A	A	A	A	A	A	A	A	A	A	A	A	A	A	A	A	A	A	A	A	A	A	A
3885942	1	A	A	A	A	A	A	A	A	A	A	A	A	A	A	A	-	A	A	A	A	A	A	A	A	A	A	A	A	A	A	A	A	A	A	A	A	A	A	A	A	A	A	A	A	A	A	A	A
3899426	1	A	A	A	A	A	A	A	A	H	A	A	A	A	A	A	A	A	A	A	A	-	A	A	A	A	A	A	A	-	A	A	A	A	A	A	A	H	A	A	A	A	A	A	A	A	A	A	A
3899427	1	A	A	A	A	A	A	A	A	A	A	A	A	A	A	A	A	A	A	A	A	-	A	A	A	H	A	A	A	-	A	A	A	A	A	A	A	H	A	A	A	A	A	A	A	A	A	A	A
3899430	1	A	A	A	A	A	A	A	A	A	A	A	A	H	A	A	A	A	A	A	A	-	A	A	A	A	A	A	A	-	A	A	A	A	A	A	A	A	A	A	A	A	A	A	A	A	A	A	A
3899456	1	A	A	A	H	A	A	A	A	A	A	A	A	A	A	A	A	A	H	A	A	-	A	A	A	A	A	A	A	-	A	A	A	A	A	A	A	A	A	A	A	A	A	A	A	A	A	A	A
3899457	1	A	A	A	A	A	A	A	A	A	A	A	A	A	A	A	A	A	A	A	A	-	A	A	A	A	A	A	A	-	A	A	A	A	A	A	A	A	A	A	A	A	A	A	A	A	A	A	A
3899459	1	A	A	A	A	A	A	A	A	A	A	A	A	A	A	A	A	A	A	A	A	-	A	A	A	A	H	A	A	-	A	A	A	A	A	A	A	A	A	A	A	A	A	A	A	A	A	A	A
3899462	1	A	A	A	A	A	A	A	A	A	A	A	A	A	A	A	A	A	A	A	A	-	A	A	A	A	A	A	A	-	A	H	A	A	A	A	A	A	A	A	A	A	A	H	A	A	A	A	A
3901331	1	A	A	A	A	A	A	A	A	A	A	A	A	A	A	A	H	A	A	A	A	A	A	A	A	A	A	A	A	A	A	A	A	A	A	A	A	A	A	A	A	A	A	A	A	A	A	A	H
3909708	1	A	A	A	A	A	A	A	H	A	A	A	A	A	A	A	A	A	A	A	A	A	A	A	A	A	A	A	A	H	A	A	A	A	A	A	A	A	A	A	A	A	A	A	A	A	A	A	A
3909711	1	A	A	A	A	A	A	A	H	A	A	A	A	A	A	A	A	A	A	A	A	A	A	A	A	A	A	A	H	A	A	A	A	A	A	A	A	A	A	A	A	A	A	A	A	A	A	A	A
3921401	1	A	A	A	A	-	A	A	A	A	A	A	A	A	A	A	A	A	A	A	A	A	A	A	A	A	A	A	A	A	A	A	A	A	A	A	A	A	A	A	A	A	A	A	A	A	A	A	A
3921407	1	A	A	A	A	A	A	A	A	H	A	A	A	A	A	A	H	A	A	A	A	A	A	A	A	A	A	A	A	A	A	H	A	A	A	A	A	A	H	A	A	A	A	A	A	A	H	A	A
3921412	1	A	A	A	A	A	A	A	A	A	A	A	A	A	A	A	A	A	A	A	A	A	A	A	A	A	A	A	A	A	A	A	A	A	A	A	A	A	A	A	A	A	A	A	A	A	A	A	A
3921439	1	A	A	A	A	A	A	A	A	A	A	A	A	A	A	A	A	A	A	A	A	A	A	A	A	A	A	A	A	A	A	A	A	A	A	A	A	A	A	A	A	A	A	A	A	A	A	A	A
3937171	1	A	A	A	A	A	A	A	A	A	A	A	A	H	A	A	-	A	A	A	A	A	A	A	A	A	A	A	A	A	A	A	A	A	A	A	A	A	A	A	A	A	A	H	A	A	A	A	A
3937172	1	H	A	A	H	A	H	A	A	H	A	H	H	A	A	A	-	A	A	H	A	A	A	A	H	A	A	H	H	H	H	A	A	A	A	H	H	A	H	H	A	H	A	H	H	H	H	A	H
3937179	1	A	A	A	A	A	A	A	A	A	A	A	A	A	A	H	-	A	A	A	A	A	A	A	A	A	A	A	A	A	A	A	A	A	H	A	A	A	A	A	A	A	A	A	A	A	A	A	H
3937180	1	A	A	A	A	A	A	A	A	A	A	A	A	A	A	H	-	A	A	A	A	A	A	A	A	A	A	A	A	A	A	A	A	A	A	A	A	A	A	A	A	A	A	A	A	A	A	A	A
3937189	1	A	A	A	A	A	H	A	A	A	A	A	A	A	A	A	A	A	A	A	A	A	A	A	A	A	A	A	A	A	A	A	A	A	A	A	A	A	A	A	A	A	A	A	A	A	A	A	A
3937199	1	A	A	A	A	A	A	A	A	A	A	A	A	A	A	A	-	A	A	A	A	A	A	H	A	A	A	A	A	A	A	A	A	A	A	A	A	A	A	H	A	A	A	A	A	A	A	A	A
3937200	1	A	A	A	A	A	A	A	A	A	A	A	A	A	A	A	A	A	A	A	H	A	A	A	A	A	A	A	A	A	A	A	A	A	A	A	A	A	A	A	A	A	A	A	A	A	A	A	A
3937201	1	A	A	A	A	A	A	A	A	A	A	A	A	A	A	A	A	A	A	H	A	A	A	A	A	A	A	A	A	A	A	A	A	A	A	A	A	A	A	A	A	A	A	A	A	A	A	A	A
3937207	1	A	A	A	A	A	A	A	A	A	A	A	A	A	A	A	-	A	A	A	A	A	A	A	A	A	H	A	A	A	A	A	A	A	A	A	A	A	A	A	A	A	A	A	A	A	A	A	A
3937612	1	-	-	-	-	-	-	-	-	-	-	A	A	-	-	-	-	-	-	-	-	-	-	-	-	-	A	-	-	-	-	-	-	-	B	-	-	-	A	-	-	-	-	-	A	-	-	-	-
3942785	1	A	A	A	A	H	A	A	A	A	A	A	A	A	A	A	A	A	A	A	A	A	A	A	A	A	A	A	A	A	A	A	A	A	A	A	A	A	A	A	A	A	A	A	A	A	A	A	A
3985902	1	A	A	A	A	A	A	A	A	A	A	A	A	A	A	A	-	A	A	A	A	H	A	A	H	A	A	A	A	A	A	A	A	A	A	A	A	A	A	A	A	A	A	A	A	A	A	A	A
3985910	1	A	A	A	A	A	A	A	A	A	A	A	A	A	A	A	-	A	A	A	H	A	A	A	A	A	A	A	A	A	A	A	A	H	A	A	A	A	A	A	A	A	A	A	A	A	A	A	A
3986378	1	-	-	-	-	-	-	-	-	-	A	A	H	-	A	-	-	A	-	-	A	-	A	-	-	H	-	-	-	-	A	B	-	-	A	A	-	-	A	-	A	A	-	A	-	-	-	-	A
4001366	1	A	A	A	A	-	A	A	A	A	A	A	A	A	A	A	A	A	A	H	A	A	A	A	A	A	A	A	A	A	A	A	A	H	A	A	A	A	A	A	A	A	A	A	A	A	A	A	A
4001461	1	A	A	A	A	A	A	A	A	A	A	A	A	A	A	A	A	A	A	A	A	A	A	A	A	A	A	A	A	A	A	A	A	A	A	A	H	A	A	A	A	A	A	A	A	A	A	A	A
4003267	1	A	A	A	A	A	A	A	A	A	A	A	A	A	A	A	A	A	A	A	A	A	A	A	A	A	A	A	A	A	A	A	A	A	A	A	A	H	A	A	A	A	A	A	A	A	A	A	A
4005563	1	A	A	A	A	A	A	A	A	A	A	A	A	A	A	A	-	A	A	H	A	A	A	A	A	A	A	A	A	A	A	A	A	A	A	A	A	A	A	A	A	A	A	A	A	A	A	A	A
4005566	1	A	A	A	A	A	A	A	A	A	A	A	A	A	A	A	-	A	A	A	A	A	A	A	A	A	A	A	A	A	A	A	A	A	A	A	A	A	A	A	A	A	A	A	A	A	A	A	A
4005607	1	A	H	A	A	A	A	A	H	A	A	A	A	A	A	A	-	A	A	A	A	A	H	A	H	A	A	A	A	A	A	A	A	A	H	A	A	A	A	A	A	A	H	A	A	A	H	A	A
4005611	1	A	A	A	A	A	A	A	A	A	A	A	A	A	A	A	-	A	A	A	A	A	A	A	A	A	A	A	H	A	A	A	A	H	A	A	A	A	A	A	A	A	A	A	A	A	A	A	A
4005649	1	A	A	A	A	A	A	A	-	A	A	A	A	-	A	H	-	A	A	A	A	A	A	A	-	A	A	H	A	A	A	A	-	-	-	A	A	A	A	A	A	A	A	A	A	A	H	A	A
4005674	1	A	H	A	A	A	A	A	-	A	A	H	A	-	A	A	-	A	A	A	A	A	A	A	-	A	A	A	A	A	A	A	-	-	-	A	A	A	A	A	A	A	A	A	B	A	A	A	A
4005775	1	A	A	A	A	A	A	A	A	A	A	A	A	H	A	A	A	A	A	H	A	A	A	-	-	H	A	A	A	A	H	A	A	A	H	A	A	A	A	A	A	A	A	H	A	A	A	A	A
4005776	1	A	A	A	A	A	A	A	A	H	A	A	A	H	A	A	A	A	A	H	A	A	A	-	-	H	A	A	A	A	H	A	A	A	H	A	A	A	H	A	A	A	A	H	A	A	A	A	A
4005778	1	A	A	A	A	A	A	A	A	A	A	A	A	H	A	A	A	A	A	H	A	A	A	-	-	H	A	A	A	A	H	A	A	A	H	A	A	A	A	A	A	A	A	H	A	A	A	A	A
4005779	1	A	A	A	A	A	A	A	A	A	A	A	A	H	A	A	A	A	A	H	A	A	A	-	-	H	A	A	A	A	H	A	A	A	H	A	A	A	A	A	A	A	A	H	A	A	A	A	A
4005781	1	A	A	A	A	A	A	A	A	A	A	A	A	H	A	A	A	A	A	H	A	A	A	-	-	H	A	A	A	A	H	A	A	A	H	A	A	A	A	A	A	A	A	H	A	A	A	A	A
4006004	1	H	A	A	A	A	A	A	A	A	A	A	A	A	A	A	-	A	A	A	-	A	A	A	A	A	A	A	A	A	H	A	A	A	A	A	A	A	A	A	A	A	A	A	A	A	A	A	A
4006046	1	A	A	A	A	A	A	A	A	A	A	A	A	H	H	A	-	A	A	A	-	A	A	A	A	A	A	A	A	A	A	A	A	A	A	A	H	A	A	A	A	A	A	A	A	A	A	A	H
4007223	1	A	A	A	A	A	A	A	A	A	A	A	A	A	A	A	-	A	A	A	A	A	A	A	A	A	A	A	A	A	H	A	A	-	A	A	A	A	A	A	A	A	A	A	A	A	A	A	A
4007318	1	A	A	A	A	A	H	A	A	A	A	A	A	A	A	A	A	A	A	A	A	A	A	H	A	A	A	A	A	A	A	A	A	A	A	A	A	A	A	A	A	A	A	A	A	A	A	A	A
4007353	1	A	A	A	A	A	H	A	A	A	A	A	A	A	A	A	A	A	A	A	A	A	A	H	A	A	A	A	A	A	A	A	A	A	A	A	A	A	A	A	A	A	A	A	A	A	A	A	A
4007375	1	A	A	A	A	A	A	A	A	A	A	A	A	A	A	A	A	A	H	A	A	A	A	A	A	A	A	A	H	A	A	A	A	A	A	A	A	A	A	A	A	A	A	A	A	A	A	A	A
4012774	1	A	A	A	A	-	A	A	A	A	A	A	A	A	A	H	-	A	A	A	A	A	A	A	A	A	A	A	A	A	A	A	A	-	A	A	A	A	A	A	A	A	A	A	A	A	A	A	A
4013787	1	A	A	A	A	A	A	A	A	A	A	A	A	A	A	A	-	A	A	A	A	A	A	A	A	A	A	A	A	A	A	A	A	A	A	A	A	A	A	A	A	A	A	A	A	A	A	A	A
4013797	1	A	A	A	A	A	A	A	A	A	A	A	A	A	A	A	-	A	A	A	A	A	A	A	A	A	A	A	A	A	A	A	A	A	A	H	A	A	A	A	A	A	A	A	A	A	A	A	A
4013921	1	A	A	A	A	A	A	A	A	A	A	A	A	H	A	A	-	A	A	A	A	A	A	A	A	H	A	A	A	-	A	A	A	A	A	A	H	A	A	A	A	A	-	A	A	A	A	A	A
4013923	1	A	A	A	A	A	A	A	A	A	A	A	A	A	A	A	-	A	A	A	A	A	A	A	A	A	A	A	A	-	A	A	A	A	H	A	A	A	A	A	A	A	-	A	A	A	A	A	A
4013929	1	A	A	A	A	A	A	A	A	A	A	A	A	A	A	A	-	A	A	A	A	A	A	A	A	A	A	A	A	-	A	A	A	A	A	A	A	A	A	A	A	A	-	A	A	A	A	A	A
4013934	1	A	A	A	A	A	A	A	A	A	A	A	A	A	A	A	-	A	A	A	A	A	A	A	A	A	A	A	A	-	A	A	A	A	A	A	A	A	A	A	A	A	-	A	A	H	H	A	A
4013936	1	A	A	A	A	A	A	A	A	A	A	A	A	A	A	A	-	A	A	A	A	A	A	A	A	A	A	A	A	-	A	H	A	A	A	A	A	A	A	A	A	A	-	A	A	A	A	A	A
4013942	1	H	H	H	H	H	H	H	H	H	H	H	H	H	H	H	-	H	H	H	H	H	H	H	H	H	H	H	H	-	H	H	H	H	H	H	H	H	H	H	H	H	-	H	H	H	H	H	H
4015515	1	-	-	-	A	-	-	-	-	-	-	-	-	A	-	-	-	-	-	-	-	-	-	-	-	B	B	-	-	B	-	-	-	-	-	-	-	B	B	B	-	-	-	B	B	-	-	-	-
4015520	1	-	-	-	A	-	-	-	-	-	-	-	-	A	-	-	-	-	-	-	-	-	-	-	-	B	A	-	-	B	-	-	-	-	-	-	-	B	H	B	-	-	-	A	A	-	-	-	-
4015527	1	-	-	-	A	-	-	-	-	-	-	-	-	A	-	-	-	-	-	-	-	-	-	-	-	A	A	-	-	H	-	-	-	-	-	-	-	A	A	B	-	-	-	A	A	-	-	-	-
4015541	1	-	-	-	A	-	-	-	-	-	-	-	-	H	-	-	-	-	-	-	-	-	-	-	-	A	A	-	-	A	-	-	-	-	-	-	-	A	A	A	-	-	-	A	A	-	-	-	-
4016986	1	A	A	H	A	-	A	A	A	A	A	A	A	A	A	A	-	A	A	A	A	A	A	A	A	A	A	A	A	A	A	A	A	A	A	A	A	A	A	A	A	A	A	A	A	A	A	A	A
4017033	1	H	A	A	A	-	A	A	A	A	A	A	A	A	A	A	-	A	A	A	A	A	A	A	A	A	A	A	A	A	A	A	A	A	A	A	A	A	A	H	H	A	H	A	A	A	A	A	A
4017179	1	A	A	A	A	A	A	A	A	A	A	A	A	A	A	A	A	A	A	A	A	A	A	A	A	A	A	A	A	A	A	A	A	A	A	A	A	A	A	A	A	A	A	A	A	A	A	A	A
4017198	1	A	A	A	A	A	A	A	A	A	A	A	A	A	A	A	A	A	A	A	A	A	A	A	A	A	H	A	A	A	A	A	A	A	A	A	A	A	A	A	A	A	A	A	A	A	A	A	A
4020616	1	-	A	-	-	-	-	-	-	-	-	A	A	-	A	-	-	-	B	A	A	A	A	-	-	A	A	A	-	-	B	B	-	-	-	-	B	-	A	-	-	-	-	-	A	-	-	-	B
4020617	1	-	A	-	-	-	-	-	-	-	-	A	A	-	A	-	-	-	B	A	A	A	A	-	-	A	A	A	-	-	B	B	-	-	-	-	B	-	A	-	-	-	-	-	A	-	-	-	B
4020618	1	-	A	-	-	-	-	-	-	-	-	A	A	-	A	-	-	-	B	A	A	A	A	-	-	A	A	A	-	-	B	B	-	-	-	-	B	-	A	-	-	-	-	-	A	-	-	-	B
4035139	1	A	-	-	-	-	-	-	-	-	-	A	A	-	A	-	-	-	B	A	-	-	-	-	-	A	A	-	-	-	B	B	-	-	-	-	-	-	-	-	-	-	-	-	-	B	-	-	B
4044367	1	A	A	A	A	A	A	A	A	A	A	A	A	A	A	A	-	A	A	-	A	A	A	A	A	A	A	A	A	A	A	A	A	A	A	A	A	A	A	A	A	A	A	A	A	A	A	A	A
4044514	1	A	A	A	A	A	A	-	A	A	A	A	A	A	A	A	-	A	A	A	A	A	A	A	A	A	A	A	A	A	A	A	A	-	A	A	A	A	A	A	A	A	A	A	A	A	A	A	A
4049016	1	A	A	A	A	A	A	A	A	A	A	A	A	A	A	A	-	A	A	A	A	A	A	A	A	A	A	A	A	A	A	H	A	A	A	A	A	A	A	A	A	A	H	A	A	A	A	A	A
4056996	1	A	A	A	A	A	A	A	A	A	A	A	A	A	A	A	A	A	A	A	A	A	A	A	A	A	A	A	A	A	A	A	A	A	A	A	A	A	A	A	A	A	A	A	A	A	A	A	A
4066179	1	A	A	A	A	-	A	A	A	A	A	A	A	A	A	A	-	A	A	A	A	H	A	A	A	A	A	A	A	A	A	A	-	A	A	A	A	A	A	A	H	A	A	A	A	A	A	A	A
4066322	1	A	A	A	A	A	A	A	A	A	H	A	A	A	A	A	A	A	-	A	A	A	A	A	A	A	A	H	A	A	A	A	A	A	A	A	-	A	A	A	A	H	A	A	A	A	A	A	A
4066622	1	A	A	B	A	A	A	A	A	-	A	A	A	A	A	A	-	A	A	A	A	-	A	A	A	A	A	A	A	A	A	A	A	A	A	A	A	A	A	A	A	A	A	A	A	A	-	-	A
4066625	1	A	A	A	A	A	A	A	A	-	A	A	A	A	A	A	-	A	A	A	A	-	A	A	A	H	A	A	A	A	A	A	A	A	H	A	A	A	A	A	A	A	A	A	A	A	-	-	A
4066632	1	A	-	A	A	-	-	A	-	A	A	A	H	A	A	A	-	A	A	A	A	-	A	A	-	A	A	A	A	A	A	A	A	A	A	A	A	-	A	A	A	A	A	A	A	A	A	A	A
4066661	1	A	A	A	A	A	A	A	A	-	A	A	A	A	A	A	-	A	A	A	A	-	A	A	A	A	A	A	A	A	A	A	A	A	A	A	A	A	A	A	A	A	A	A	A	A	-	-	A
4067354	1	A	A	A	A	A	A	A	A	A	A	A	A	A	A	A	A	A	A	-	A	A	A	A	A	A	A	A	A	A	A	A	A	A	A	A	A	A	A	A	A	A	H	A	A	H	A	A	H
4072687	1	A	A	A	A	A	A	A	A	A	A	A	A	A	A	A	A	A	A	A	A	-	A	A	A	H	A	A	A	A	A	A	A	A	A	A	A	A	A	A	A	A	A	H	A	A	A	A	A
4072688	1	A	A	A	A	A	A	A	A	A	A	A	A	A	A	A	A	A	A	A	A	-	A	A	A	A	A	A	A	H	A	A	A	H	A	A	A	A	A	A	A	A	A	A	A	A	A	A	A
4075009	1	A	A	A	A	A	A	A	A	A	A	A	A	A	A	A	A	A	A	A	A	A	A	A	A	A	A	A	A	H	A	A	A	A	A	A	A	H	A	A	A	A	A	A	A	A	A	A	A
4075072	1	A	A	H	A	A	A	A	A	A	A	A	A	A	A	A	A	A	A	A	A	A	A	A	A	A	A	A	A	A	A	A	A	A	A	A	A	A	A	A	A	A	A	A	A	A	A	A	A
4075097	1	A	A	A	A	A	A	A	A	A	A	A	A	A	A	A	A	A	A	A	A	A	A	A	A	A	A	A	A	A	A	A	A	A	A	A	A	A	A	A	A	A	A	A	A	A	A	A	A
4080657	1	-	-	-	B	-	B	B	B	B	B	A	A	A	-	A	-	-	B	A	-	-	A	B	-	A	A	A	A	-	B	B	-	-	B	-	B	B	A	B	B	A	-	B	A	-	-	B	B
4080697	1	A	H	A	A	A	A	A	A	A	A	A	H	A	A	A	-	A	H	A	A	-	A	A	A	A	A	A	A	A	A	A	A	A	A	A	A	A	A	H	A	A	A	A	A	A	A	A	A
4093128	1	A	A	-	B	-	B	B	-	B	B	A	A	A	A	-	-	-	B	A	A	-	A	B	B	-	-	A	-	B	B	-	-	-	B	B	-	-	-	B	B	A	A	-	-	B	-	B	B
4095012	1	A	A	A	A	A	A	A	A	A	A	A	A	A	A	A	A	A	A	A	A	A	A	A	A	A	A	A	A	A	A	A	A	-	A	A	A	A	A	A	A	A	A	A	A	A	A	A	A
4095040	1	H	A	A	A	A	A	A	A	A	A	A	A	A	A	A	H	A	A	A	A	A	A	A	A	A	A	A	A	A	A	A	A	-	A	A	A	A	A	A	A	A	A	A	A	A	A	A	A
4114502	1	A	-	A	-	-	-	A	-	-	A	A	A	B	A	-	-	-	A	B	-	A	A	A	-	A	A	-	-	-	A	-	-	-	-	B	-	-	-	A	-	-	A	A	A	A	-	A	-
4115290	1	-	-	B	-	-	-	B	-	-	-	A	-	-	A	A	-	-	-	-	-	-	A	B	-	-	-	-	A	B	B	-	-	-	-	-	-	-	-	-	-	-	-	-	-	-	-	-	-
4115338	1	-	-	B	-	-	-	B	-	-	-	A	-	-	A	A	-	-	-	-	-	-	A	B	-	-	-	-	A	B	B	-	-	-	-	-	-	-	-	-	-	-	-	-	-	-	-	-	-
4133984	1	A	A	A	A	A	A	A	A	A	A	A	A	A	A	A	A	A	A	A	A	A	A	A	A	A	A	A	A	A	A	A	A	A	A	A	A	A	A	A	A	A	A	A	A	A	A	A	A
4134025	1	A	A	A	A	A	A	A	A	A	A	A	A	A	H	H	A	H	A	H	A	H	H	H	A	A	A	A	H	A	A	A	H	H	H	H	A	A	A	H	A	H	A	H	A	H	H	A	H
4134029	1	H	H	H	H	H	H	H	H	H	A	A	A	A	A	A	A	A	A	A	A	A	A	A	A	A	A	A	H	A	A	A	A	A	A	A	A	A	A	A	A	A	A	A	A	A	A	A	A
4141350	1	A	A	A	A	A	A	A	A	A	A	A	A	A	A	A	-	A	A	A	H	A	A	A	A	A	A	A	A	A	A	A	A	A	A	A	A	A	A	A	A	A	A	A	A	A	A	A	A
4149033	1	-	-	-	-	-	-	A	-	-	-	-	B	B	A	-	-	A	-	-	-	-	-	-	-	-	-	-	-	-	-	-	-	-	-	-	-	-	-	-	-	A	-	-	A	A	-	A	-
4149046	1	-	-	-	-	-	-	A	-	-	-	-	A	A	A	-	-	A	-	-	-	-	-	-	-	-	-	-	-	-	-	-	-	-	-	-	-	-	-	-	-	A	-	-	A	B	-	A	-
4149580	1	A	A	A	A	-	A	A	A	A	A	A	A	A	A	A	-	A	A	A	A	A	A	A	A	A	A	A	A	A	A	A	A	A	A	A	A	A	A	A	H	A	A	A	A	A	A	A	A
4149761	1	A	A	B	B	-	B	B	B	B	B	A	A	A	A	A	A	B	B	A	A	A	A	B	B	A	A	A	A	B	B	B	A	B	B	B	B	B	A	B	B	A	-	B	A	B	A	B	B
4149827	1	A	A	A	A	A	A	A	A	A	A	A	H	A	H	A	-	A	A	A	A	A	A	A	H	A	-	A	A	A	A	A	-	-	A	A	A	A	A	A	A	A	A	A	A	A	A	A	A
4149831	1	A	A	A	A	A	A	A	A	A	A	A	H	A	H	A	-	A	A	A	A	A	A	A	H	A	-	A	A	A	A	A	-	-	A	A	A	A	A	A	A	A	A	A	A	A	A	A	A
4149834	1	A	A	A	A	A	A	A	A	A	A	A	H	A	H	A	-	A	A	A	A	A	A	A	H	A	-	A	A	A	A	A	-	-	A	A	A	A	A	A	A	A	A	A	A	A	A	A	A
4154147	1	A	A	A	A	A	A	A	A	A	A	A	A	A	A	A	A	A	A	A	A	A	A	A	A	A	A	A	A	A	A	A	A	A	A	A	A	A	A	A	A	A	A	A	A	A	A	A	A
4154267	1	A	A	A	A	A	A	A	A	A	A	A	A	H	A	A	A	A	A	A	A	A	A	A	A	A	A	A	A	A	A	A	A	A	A	A	A	A	A	A	A	A	A	A	A	A	A	A	H
4154376	1	-	-	-	-	-	-	A	-	-	-	-	-	A	-	-	-	-	-	-	-	-	-	A	-	-	-	-	-	-	-	-	-	-	-	-	-	-	-	-	-	-	-	-	-	-	-	-	-
4183689	1	A	A	A	A	-	A	A	A	A	A	A	A	H	A	A	-	A	A	A	A	A	A	A	H	A	A	A	A	A	A	A	A	A	B	A	H	A	A	A	A	A	A	A	A	A	A	A	A
4183703	1	A	A	A	A	-	A	A	A	A	H	A	A	A	A	A	-	A	A	A	A	A	A	A	A	A	A	A	A	A	A	A	A	A	A	A	A	A	A	A	A	H	A	A	A	A	A	A	A
4183737	1	A	A	A	A	-	A	A	A	A	A	A	A	A	A	A	-	A	A	A	A	A	A	A	A	A	A	A	A	A	A	A	A	A	A	A	A	A	H	A	A	A	A	A	H	A	A	A	A
4186473	1	A	A	A	A	A	A	A	A	A	A	A	A	A	A	A	A	A	A	A	A	A	A	A	A	A	A	A	A	A	A	A	A	A	A	A	A	A	A	A	A	A	A	A	A	A	A	A	A
4186547	1	A	A	A	A	A	A	A	A	A	A	A	A	A	A	A	-	A	H	A	A	H	A	A	A	A	A	H	A	A	A	A	A	A	A	A	H	A	A	A	A	A	A	A	A	A	A	A	A
4186548	1	A	H	A	A	A	A	A	A	A	A	A	A	A	A	A	-	A	A	A	A	A	A	A	A	A	A	A	A	A	A	A	A	A	A	A	A	A	A	A	A	A	A	A	A	A	A	A	A
4186562	1	A	A	A	A	A	A	A	A	A	A	A	A	A	A	A	-	A	A	A	H	A	A	A	A	A	A	A	A	A	A	A	A	A	A	A	A	A	A	A	A	A	A	A	A	A	A	A	A
4186572	1	A	A	A	A	A	A	A	A	A	A	A	A	A	A	H	-	A	A	A	A	A	A	A	A	A	H	A	A	A	A	A	A	A	A	A	A	A	A	A	A	A	A	A	A	A	A	A	A
4186587	1	A	A	B	B	B	B	B	B	B	B	A	A	A	A	A	-	B	B	A	A	A	A	B	B	A	A	A	A	B	B	B	A	B	B	B	B	B	A	B	B	A	A	B	A	B	A	B	B
4189093	1	A	A	A	H	B	H	A	A	A	A	A	A	A	H	H	A	A	H	H	A	A	A	A	A	A	A	A	A	H	A	A	A	H	A	A	H	A	A	H	A	A	A	A	A	A	A	A	A
4211725	1	A	A	A	A	A	H	A	A	A	A	A	A	A	A	A	-	A	A	A	A	A	A	A	A	A	A	A	A	A	A	A	A	A	A	A	A	A	A	A	A	A	A	A	A	A	A	A	A
4211754	1	A	A	A	A	A	A	A	A	A	A	A	A	A	A	A	-	A	A	A	A	A	A	A	A	A	A	A	A	A	A	A	A	A	A	A	A	A	A	A	A	A	A	A	A	A	A	A	A
4229893	1	A	A	A	A	A	A	A	A	A	A	A	A	A	A	H	-	H	A	-	A	A	A	A	-	A	A	A	A	A	A	A	A	A	A	A	A	A	A	A	A	A	A	A	A	A	A	A	A
4229920	1	A	A	A	A	A	A	A	A	A	A	A	A	A	A	A	-	A	A	-	A	A	A	H	-	A	A	A	A	A	A	A	A	A	A	A	A	A	A	A	A	A	A	A	A	A	A	A	A
4229934	1	-	A	A	A	-	A	A	A	A	A	A	A	A	A	A	-	A	A	A	A	A	A	A	A	A	A	A	A	A	A	A	A	A	A	A	A	A	A	A	A	A	A	A	A	A	A	A	H
4241853	1	A	A	A	A	A	A	A	A	A	A	A	A	A	A	A	A	A	A	A	A	A	A	A	A	A	A	A	A	A	A	A	A	A	A	A	A	A	A	A	A	A	A	A	A	A	A	A	A
4241962	1	A	A	A	A	A	A	A	A	A	A	A	A	A	A	A	-	A	A	A	A	A	A	A	A	A	A	A	H	A	A	A	A	A	A	A	A	A	A	A	A	A	A	A	A	A	A	A	A
4246864	1	A	-	A	A	-	A	A	A	A	A	A	A	-	A	A	-	A	A	-	A	A	A	A	A	A	A	A	A	-	A	A	-	A	A	H	A	A	A	H	A	A	A	A	A	A	A	A	A
4247776	1	A	A	A	A	H	A	A	A	A	A	A	A	A	A	A	A	A	A	A	A	A	A	A	H	A	A	A	A	A	A	A	A	A	A	A	A	A	A	A	A	A	A	A	A	A	A	A	A
4247808	1	A	A	A	A	A	A	A	A	A	A	A	A	A	A	A	B	A	A	A	A	A	A	A	A	A	A	A	A	A	A	A	A	A	A	A	A	A	A	A	A	A	A	A	A	A	A	A	A
4270863	1	A	A	-	-	-	-	-	-	-	-	A	A	A	A	A	A	-	-	A	A	A	A	-	-	A	A	A	A	-	-	-	A	-	-	-	-	-	A	-	-	A	A	-	A	-	A	-	-
4273432	1	A	B	-	-	-	-	A	-	-	-	A	A	-	A	-	-	A	-	-	-	-	A	-	H	-	-	-	-	-	-	A	-	-	-	B	-	-	-	-	-	-	-	H	-	-	A	-	B
4273433	1	A	B	-	-	-	-	A	-	-	-	A	A	-	A	-	-	A	-	-	-	-	A	-	H	-	-	-	-	-	-	B	-	-	-	A	-	-	-	-	-	-	-	B	-	-	A	-	B
4298306	1	A	A	A	A	A	A	A	A	A	A	A	A	A	A	A	-	A	A	A	H	A	H	A	A	A	A	A	A	A	A	A	A	A	A	A	A	A	A	A	A	A	A	A	A	H	A	A	A
4298348	1	H	A	A	A	A	A	A	A	A	A	A	A	A	A	A	-	A	A	A	A	A	A	A	A	A	A	A	A	A	A	A	A	A	A	A	A	A	A	A	A	A	A	A	A	A	A	A	A
4298352	1	A	A	A	A	A	A	A	A	A	A	A	A	A	A	A	-	H	A	A	H	A	A	A	A	A	H	A	A	A	A	A	A	A	A	A	A	A	A	A	A	A	A	A	A	A	A	A	H
4298356	1	A	A	A	A	A	A	A	A	A	A	A	A	A	A	A	-	A	A	A	A	A	A	A	A	A	A	A	A	A	A	A	A	A	A	A	A	A	A	A	A	A	A	H	A	A	A	A	A
4316689	1	A	A	A	A	A	A	A	A	A	A	A	A	A	A	A	A	A	A	A	A	A	A	A	A	A	A	A	A	A	A	A	A	A	A	A	A	A	A	A	A	A	A	A	A	A	A	A	A
4316760	1	A	A	H	A	A	A	A	A	A	A	A	A	A	A	A	A	A	A	A	A	A	A	A	A	A	A	A	A	A	A	A	A	A	A	A	A	A	A	A	A	A	A	A	A	A	A	A	A
4320938	1	A	-	-	B	-	A	-	-	-	-	H	-	-	A	-	-	-	A	-	-	A	-	-	-	A	-	A	B	-	A	B	-	-	A	-	H	-	-	-	-	A	-	-	A	A	A	-	B
4320939	1	A	-	-	A	-	A	-	-	-	-	A	-	-	A	-	-	-	A	-	-	B	-	-	-	A	-	A	A	-	A	A	-	-	A	-	A	-	-	-	-	A	-	-	A	A	A	-	A
4320947	1	A	-	-	A	-	A	-	-	-	-	A	-	-	A	-	-	-	A	-	-	A	-	-	-	A	-	A	A	-	A	A	-	-	A	-	A	-	-	-	-	A	-	-	H	A	A	-	A
4358444	1	A	A	A	A	A	A	A	A	A	A	A	A	A	A	A	A	H	A	A	A	A	A	A	A	A	A	A	A	A	H	A	A	A	A	A	A	A	A	A	A	A	A	A	A	A	A	A	A
4365903	1	-	A	-	A	-	-	-	-	A	-	-	-	-	B	-	-	-	-	-	A	-	-	-	-	A	-	-	-	-	-	-	-	-	-	-	-	-	A	-	A	A	-	-	A	-	-	-	-
4368881	1	A	A	A	A	A	A	A	A	A	A	A	A	A	A	A	A	A	A	A	A	A	A	A	A	A	A	A	A	A	A	H	A	A	A	A	A	A	A	A	A	A	A	A	A	A	A	A	A
4369041	1	A	A	A	A	A	A	A	A	A	A	A	A	A	A	A	A	A	A	A	A	A	A	A	A	A	A	A	A	A	A	A	A	A	A	A	A	A	A	A	A	A	A	A	A	A	A	A	A
4369069	1	A	A	A	A	A	A	A	A	A	A	A	A	A	A	A	A	A	A	A	A	A	A	A	A	A	A	A	A	A	A	A	A	A	A	A	A	A	A	A	A	A	A	H	H	A	A	A	A
4369107	1	A	-	-	-	-	-	-	-	-	-	-	-	-	B	A	-	-	-	-	-	-	A	-	-	A	-	-	-	-	A	-	-	-	-	-	-	A	A	-	-	-	-	-	H	A	-	A	-
4371107	1	A	A	A	A	A	A	A	A	A	A	A	A	A	A	A	-	A	A	A	A	A	A	A	A	A	A	A	A	A	A	H	-	A	A	A	A	A	A	A	A	H	A	A	A	A	A	A	A
4375173	1	A	A	-	-	-	A	-	-	A	A	A	A	A	A	A	A	A	A	A	B	-	-	-	-	A	A	-	A	-	H	A	-	A	-	-	A	A	A	-	A	A	-	A	-	A	A	A	-
4391263	1	A	A	A	A	A	A	A	A	A	A	A	A	A	A	A	A	A	A	A	A	H	A	A	A	A	A	A	A	A	A	A	A	A	A	A	A	A	A	A	A	A	A	A	A	A	A	A	A
4392411	1	A	A	H	H	H	H	H	A	A	H	H	H	H	H	H	A	H	A	A	A	A	H	A	A	H	H	H	A	H	H	H	H	H	A	H	H	A	A	A	A	H	A	H	A	H	A	H	H
4392419	1	H	A	A	A	A	A	A	A	A	A	A	A	A	A	-	A	A	A	A	A	A	H	-	-	A	-	A	A	A	H	A	-	A	A	A	A	-	A	A	-	A	A	A	A	A	-	A	A
4392421	1	A	A	A	A	A	A	A	A	A	A	A	A	A	A	-	A	A	A	A	A	A	A	-	-	A	-	A	A	A	A	A	-	A	A	H	A	-	A	A	-	A	A	A	A	A	-	A	A
4392422	1	H	A	B	B	B	B	B	H	B	H	B	B	B	B	-	B	B	B	B	B	H	H	-	-	B	-	H	H	B	H	B	-	B	B	H	H	-	B	B	-	B	B	B	H	B	-	B	H
4392433	1	A	A	A	H	A	A	A	A	A	A	A	A	A	A	-	A	A	A	A	A	A	A	-	-	A	-	A	A	A	H	A	-	A	A	A	A	-	A	A	-	A	A	A	A	A	-	A	A
4392434	1	A	A	A	H	A	A	H	A	A	H	A	H	A	H	-	A	A	H	A	A	A	A	-	-	H	-	A	H	A	H	B	-	A	H	A	A	-	A	A	-	A	A	A	H	A	-	A	H
4398381	1	A	A	A	A	A	A	A	A	A	A	A	A	A	A	A	A	A	A	A	A	A	A	A	A	A	A	A	A	A	A	A	A	A	A	A	A	A	A	A	A	A	A	A	A	A	A	A	A
4398390	1	A	A	A	A	A	A	A	A	A	A	A	A	A	A	A	A	A	A	A	A	A	A	A	A	A	A	A	A	A	A	A	A	A	A	A	A	A	A	A	A	A	A	H	A	A	A	A	A
4398523	1	A	A	A	A	A	A	A	A	A	A	A	A	A	A	A	A	A	A	A	A	A	A	A	A	A	A	A	A	A	A	A	A	H	A	A	A	A	A	A	A	A	A	A	A	A	A	A	A
4399620	1	A	A	A	A	A	A	A	A	A	A	A	A	A	A	A	-	A	A	A	A	A	A	A	A	A	A	A	A	A	A	A	A	A	H	A	H	A	A	A	A	A	A	A	A	A	A	A	A
4399627	1	A	A	A	A	A	A	A	A	A	A	A	A	A	A	A	-	A	A	A	A	A	A	A	A	A	A	A	A	A	A	A	A	A	A	A	A	A	A	A	A	A	A	A	A	A	A	A	A
4430904	1	A	A	A	A	-	A	A	A	A	A	A	A	A	A	A	A	A	A	A	A	A	A	A	A	A	H	A	A	A	A	A	A	A	A	A	A	A	A	A	A	A	A	A	A	A	H	A	A
4430949	1	A	A	A	A	A	A	A	A	A	A	A	A	A	A	A	A	A	A	A	A	A	A	A	A	A	A	A	A	A	A	A	A	A	A	A	A	A	A	A	A	A	A	H	A	A	A	A	A
4460756	1	A	A	A	A	A	A	A	A	A	A	A	A	A	A	A	A	A	A	A	A	A	A	A	A	A	A	A	A	A	A	A	H	A	A	A	A	A	A	A	A	A	A	A	A	A	A	A	A
4460892	1	A	A	A	A	A	A	A	A	A	A	A	A	A	A	A	A	A	A	A	A	A	A	A	A	A	A	A	A	A	A	A	A	A	A	A	A	A	A	A	A	A	A	A	A	A	A	A	A
4460896	1	A	A	A	A	A	A	A	A	A	A	A	A	A	A	A	A	A	A	A	A	A	A	H	A	A	A	A	A	A	A	A	A	A	A	A	A	A	A	A	A	A	A	A	A	A	A	A	A
4460917	1	H	A	H	A	A	A	A	A	H	A	H	A	A	A	A	A	A	H	A	A	A	A	A	A	A	A	A	A	A	A	A	A	A	A	A	A	A	A	A	A	A	A	A	A	A	A	A	A
4460920	1	A	A	A	A	A	A	A	A	A	A	A	A	A	A	A	A	A	A	H	A	H	A	H	A	H	A	A	A	A	A	H	A	A	A	A	H	A	A	A	A	H	A	A	A	A	H	A	A
4460924	1	A	A	A	A	A	A	A	A	A	A	A	A	A	A	A	A	A	A	A	H	A	A	H	A	H	A	H	A	H	A	H	A	A	A	A	A	H	A	A	A	A	H	A	A	A	A	A	A
4460925	1	A	A	H	A	A	A	A	A	A	A	A	A	A	A	A	A	A	A	A	A	A	A	A	A	A	A	A	A	H	A	A	A	A	A	A	A	A	A	A	A	A	A	A	A	A	A	A	A
4461105	1	A	A	A	A	A	A	A	A	A	A	A	A	A	A	A	-	A	A	A	H	A	H	A	A	A	A	A	A	A	A	H	A	A	A	A	A	A	A	A	A	A	A	A	A	A	A	A	A
4461145	1	A	A	A	A	A	A	A	A	A	A	A	A	A	A	A	-	A	A	A	A	H	A	A	A	A	A	A	A	A	A	A	A	A	A	A	A	A	A	A	A	A	A	A	A	A	A	A	A
4461566	1	A	A	A	A	A	A	A	A	A	A	A	A	A	A	A	-	A	A	A	H	A	A	A	A	A	A	A	A	A	A	A	A	A	A	A	A	A	A	A	A	A	A	A	A	A	A	A	A
4464331	1	A	A	A	A	A	H	A	A	A	A	A	A	A	A	A	-	A	A	A	A	A	A	A	A	A	A	A	A	A	A	A	A	A	A	A	A	A	A	A	A	A	A	A	A	A	A	A	A
4464411	1	A	A	A	A	A	A	A	A	A	A	A	A	A	A	A	-	A	A	A	A	A	A	A	A	A	A	A	A	A	A	A	A	A	A	A	A	A	A	A	A	A	H	A	A	A	A	A	A
4464413	1	A	A	A	A	A	A	A	A	A	A	A	A	A	A	A	-	A	A	A	A	A	A	A	A	A	A	A	A	A	A	A	A	A	A	A	A	A	A	A	H	A	A	A	A	A	A	A	A
4464419	1	A	A	A	A	A	A	A	A	A	A	A	A	A	A	A	-	A	A	A	A	A	A	A	A	A	A	A	A	A	A	A	A	A	H	A	H	A	A	A	A	A	A	A	A	A	A	A	A
4464432	1	A	A	A	A	A	A	A	A	A	A	A	A	A	A	A	-	A	A	H	A	A	A	A	A	A	A	A	A	A	A	A	A	A	A	A	A	A	A	A	A	A	A	A	A	A	A	A	A
4489230	1	A	A	A	H	A	A	A	A	A	A	A	A	A	A	A	A	H	A	A	A	A	A	A	A	A	A	A	A	A	A	A	A	A	A	A	A	A	A	A	A	A	A	A	A	A	A	A	A
4489244	1	A	A	A	H	A	A	A	A	A	A	A	A	A	A	A	A	A	A	A	A	A	A	A	A	A	A	A	A	A	A	A	A	A	A	A	A	A	A	A	A	A	A	A	A	A	A	A	A
4489263	1	A	A	A	H	A	A	A	A	A	A	A	A	A	A	A	H	H	A	A	A	A	A	A	A	A	A	A	A	A	A	A	A	A	A	A	A	A	A	A	A	A	A	A	A	A	A	A	A
4489281	1	A	A	A	A	A	A	A	A	A	A	A	A	A	A	A	A	A	A	A	A	A	A	A	A	A	A	A	A	A	A	A	A	A	A	A	A	A	A	A	A	A	A	H	A	A	A	A	A
4489288	1	H	H	A	A	A	A	A	A	A	A	A	A	A	A	A	A	A	A	A	A	A	A	A	A	A	A	A	A	A	A	A	A	A	A	A	H	A	A	A	A	A	A	A	A	A	A	H	A
4489335	1	A	A	A	A	A	A	A	A	A	A	A	A	A	A	A	A	A	A	A	A	A	A	A	A	A	A	A	A	A	A	A	A	A	A	A	A	A	A	A	A	A	A	A	A	A	A	A	A
4490453	1	A	A	A	A	-	A	-	B	H	-	A	-	-	A	-	-	-	A	A	A	-	A	-	A	A	A	A	A	-	A	A	A	-	A	H	-	A	A	A	-	A	A	H	A	A	-	-	A
4490454	1	A	A	A	A	-	A	-	A	A	-	H	-	-	A	-	-	-	A	A	A	-	A	-	A	A	A	A	A	-	B	A	A	-	A	A	-	A	A	A	-	A	A	A	A	A	-	-	A
4490462	1	A	A	A	A	-	A	-	A	A	-	A	-	-	A	-	-	-	A	A	A	-	A	-	A	A	A	A	A	-	A	A	A	-	A	A	-	A	A	A	-	A	A	A	A	A	-	-	A
4490470	1	A	A	A	A	-	A	-	A	A	-	A	-	-	A	-	-	-	A	A	A	-	A	-	A	A	A	A	A	-	A	A	A	-	A	A	-	H	A	A	-	A	A	A	A	A	-	-	A
4490509	1	A	H	A	A	-	A	-	A	A	-	A	-	-	H	-	-	-	A	A	A	-	A	-	A	A	A	H	A	-	A	A	A	-	H	H	-	H	A	A	-	H	B	A	A	H	-	-	A
4490737	1	A	A	-	A	A	H	A	H	H	A	A	A	A	A	H	A	A	A	A	A	H	A	A	A	A	A	H	A	A	A	A	A	A	A	A	A	A	A	A	A	A	A	A	A	H	A	A	A
4490738	1	A	A	-	A	B	A	A	A	A	A	A	A	A	A	A	A	A	A	A	A	A	A	A	A	H	A	A	A	A	A	A	A	A	A	A	A	A	A	A	H	H	A	A	A	A	A	H	A
4490740	1	A	A	-	A	A	A	A	A	A	A	H	A	A	H	A	A	H	H	A	A	A	B	A	A	A	A	A	A	A	A	H	A	A	A	A	H	A	A	A	A	A	A	A	H	A	A	A	A
4490741	1	A	A	-	A	A	A	A	A	A	A	A	A	A	A	A	A	A	A	A	A	A	A	A	A	H	A	A	A	A	A	A	A	A	A	A	A	A	A	A	A	A	A	A	A	A	A	H	A
4490742	1	A	A	-	A	A	A	A	A	A	A	A	A	A	A	A	A	A	A	A	A	A	A	A	A	A	A	A	A	A	A	A	A	A	A	A	A	A	A	A	A	A	A	A	A	A	A	A	A
4490744	1	A	A	-	A	B	A	A	A	A	A	A	A	H	A	A	A	A	A	A	A	A	A	A	A	A	A	A	A	A	H	H	A	A	A	A	A	A	A	A	A	H	A	H	A	A	A	A	H
4490747	1	A	A	-	H	A	A	H	A	A	A	H	A	H	A	A	A	A	A	A	A	A	A	H	A	H	A	H	A	A	H	A	A	A	A	A	H	A	A	H	A	A	H	A	H	A	A	A	H
4490749	1	A	A	-	A	A	A	A	A	A	A	A	A	A	A	A	A	A	A	A	A	A	A	A	H	A	H	A	A	A	A	A	A	B	A	A	A	A	A	A	A	H	A	A	A	A	A	H	A
4490750	1	A	A	-	A	A	H	H	A	A	H	H	H	H	H	H	A	A	A	A	A	A	A	H	A	A	H	A	A	A	H	H	A	A	A	A	H	A	H	A	A	H	H	A	H	A	H	H	H
4490752	1	A	A	-	A	A	H	A	A	A	A	A	H	A	A	A	A	A	A	A	A	A	A	A	A	A	A	A	A	A	A	A	A	A	A	A	A	A	A	A	A	A	A	A	A	A	A	A	A
4490908	1	A	A	A	A	A	A	A	A	A	A	A	A	A	A	A	-	A	A	A	A	A	A	H	A	A	A	A	A	A	A	A	A	A	A	A	A	A	A	A	A	A	A	A	A	A	A	A	A
4492678	1	A	A	A	A	A	A	A	A	A	A	A	A	A	A	A	-	A	A	A	A	A	A	A	A	A	A	A	A	A	A	A	A	A	A	A	A	A	A	A	A	A	A	A	A	A	A	A	A
4493922	1	A	A	A	A	A	A	A	A	A	A	A	A	A	A	A	A	A	A	A	A	A	A	A	A	A	A	A	A	A	A	A	A	A	A	A	A	A	A	A	A	A	A	A	A	A	A	A	A
4494022	1	A	A	A	A	A	A	A	A	A	A	A	A	A	A	A	A	A	A	A	A	A	A	A	A	A	A	A	A	A	A	A	A	A	H	A	A	A	A	A	A	H	A	A	A	A	A	A	A
4494105	1	H	H	H	H	H	H	H	H	H	H	H	H	H	H	H	H	H	H	H	H	H	H	H	H	H	H	H	H	H	H	B	H	H	H	H	H	H	H	H	H	H	H	H	H	H	H	H	H
4494106	1	H	A	A	A	A	A	A	A	A	A	A	A	A	A	A	A	A	H	B	A	A	H	A	A	A	A	A	A	H	H	A	A	A	A	A	A	A	A	A	A	A	H	H	H	A	A	A	A
4508375	1	A	A	A	A	A	A	A	A	A	A	A	A	A	A	A	-	A	A	A	A	A	A	A	A	A	A	A	A	A	A	A	A	A	A	A	H	A	A	A	A	A	A	A	A	A	A	A	A
4508377	1	A	A	A	A	A	H	A	A	A	A	A	A	A	A	A	-	A	A	A	A	A	A	A	A	A	A	A	A	A	A	A	A	A	A	A	H	A	A	A	A	A	A	A	A	A	A	A	A
4508378	1	A	A	A	A	A	A	A	A	A	A	A	A	A	A	A	-	A	A	A	A	A	A	A	A	A	A	A	A	A	A	A	A	A	A	A	H	A	A	A	A	A	A	A	A	A	A	A	A
4508422	1	A	A	A	A	A	A	A	A	A	A	A	A	A	A	A	-	A	A	A	A	A	A	A	A	A	A	A	A	A	A	A	A	A	A	A	A	A	A	H	A	A	A	A	A	A	A	A	A
4508424	1	A	A	A	A	A	A	A	A	A	A	A	A	A	A	A	-	A	A	A	A	A	A	A	A	A	A	A	A	A	A	A	A	A	A	A	A	A	A	A	A	A	A	A	A	A	H	A	A
4531370	1	A	A	A	A	A	A	A	A	A	A	A	A	A	A	A	A	A	A	A	A	A	A	A	A	A	A	A	A	A	A	A	A	A	A	A	A	A	A	A	A	A	A	A	A	A	A	A	A
4531374	1	H	A	A	A	A	A	H	A	A	A	A	A	H	A	A	A	A	A	A	A	A	A	A	A	A	A	A	A	A	H	H	A	A	A	A	A	A	A	A	A	A	A	A	A	A	A	A	A
4531379	1	A	A	A	A	A	A	A	A	A	A	A	A	A	A	A	A	A	A	A	A	A	A	A	A	A	A	A	A	A	A	A	H	A	A	A	A	A	A	A	A	A	A	A	A	A	A	A	A
4531382	1	A	A	A	H	A	A	A	A	A	A	A	A	A	A	H	A	H	A	A	A	A	H	A	A	H	H	A	H	H	A	H	H	A	A	H	A	H	H	A	A	A	H	H	H	A	A	A	A
4531383	1	H	H	H	H	A	H	H	A	H	A	A	A	H	A	A	A	H	H	A	A	A	A	A	A	A	A	H	A	A	H	A	H	A	A	A	A	A	A	A	A	A	A	A	A	A	A	A	A
4531393	1	A	A	A	A	A	A	A	A	A	A	A	A	A	A	A	A	A	A	A	A	A	A	A	A	A	A	A	A	A	A	A	A	A	A	A	A	A	A	A	A	A	A	A	A	A	A	A	A
4531501	1	A	H	A	A	A	A	A	A	A	A	A	A	A	A	A	-	A	A	A	A	H	A	A	A	A	A	A	A	A	A	A	A	A	A	A	A	A	A	A	A	A	A	A	A	A	A	A	A
4534700	1	-	A	A	H	-	A	A	A	A	-	A	A	-	A	A	-	A	A	-	A	A	-	A	-	A	A	A	A	-	-	-	-	-	A	-	A	-	A	A	A	-	A	A	A	H	H	-	A
4534712	1	-	A	A	A	-	A	A	A	A	-	A	A	-	H	A	-	A	A	-	A	A	-	A	-	A	A	A	A	-	-	-	-	-	A	-	A	-	A	A	A	-	A	A	A	A	A	-	A
4534720	1	-	A	A	A	-	H	B	A	A	-	A	A	-	H	A	-	A	A	-	A	A	-	A	-	A	A	A	A	-	-	-	-	-	A	-	A	-	A	A	A	-	B	A	A	A	A	-	A
4535925	1	A	A	A	A	A	A	A	A	A	A	A	A	A	A	A	-	A	A	A	A	A	A	A	A	A	A	A	A	A	A	A	A	A	A	A	A	A	A	A	A	A	A	A	A	A	A	A	A
4566353	1	H	A	A	A	A	A	A	H	A	A	A	A	A	A	A	A	A	A	A	A	A	A	A	A	A	A	A	A	A	A	A	A	A	A	A	A	A	A	A	A	A	A	A	A	A	A	A	A
4566415	1	A	A	A	H	A	A	A	A	A	A	A	A	A	A	A	A	A	A	A	A	A	A	A	A	A	A	A	A	A	A	A	A	A	A	A	A	A	A	A	A	A	A	A	A	A	A	A	A
4590819	1	H	A	A	A	A	A	A	A	A	A	A	A	A	A	A	-	A	A	A	A	A	A	A	A	A	A	A	A	-	A	A	A	A	A	H	H	A	A	A	A	A	A	A	A	A	A	A	A
4601104	1	A	A	A	A	A	A	A	A	A	A	A	A	A	A	A	-	A	A	A	A	A	A	A	A	A	A	A	A	A	A	A	A	A	A	A	A	A	A	A	A	A	A	A	A	A	H	A	A
4623698	1	A	A	A	A	A	A	A	A	A	A	A	A	A	A	A	A	A	A	A	A	A	A	A	A	A	A	A	A	A	A	A	A	A	A	A	A	A	A	A	A	A	A	A	A	A	A	A	A
4623700	1	A	A	A	A	A	A	A	A	A	A	A	A	A	A	A	A	H	A	A	A	A	A	A	A	A	A	A	A	A	A	A	A	A	A	A	A	A	A	A	A	A	A	A	A	A	A	A	H
4623830	1	A	A	-	-	-	A	-	A	-	-	A	A	A	A	A	-	-	A	A	A	A	-	-	-	A	-	A	A	-	A	A	-	-	A	H	A	-	A	A	A	A	H	A	H	A	-	A	A
4640653	1	-	-	-	-	-	-	-	-	-	A	-	A	B	A	-	-	-	-	-	-	-	B	-	-	A	A	A	A	-	-	-	-	A	-	A	A	A	A	-	-	B	-	-	A	A	-	-	-
4640656	1	-	-	-	-	-	-	-	-	-	A	-	A	B	B	-	-	-	-	-	-	-	B	-	-	A	A	A	A	-	-	-	-	B	-	A	A	A	B	-	-	B	-	-	A	A	-	-	-
4659266	1	A	A	B	A	A	A	A	-	A	A	A	A	A	A	A	-	A	A	-	-	-	A	A	-	A	A	A	A	A	A	A	-	A	A	A	A	A	A	H	A	A	A	A	A	A	A	A	A
4659275	1	A	A	A	A	A	A	A	-	H	A	A	A	A	A	A	-	A	A	-	-	-	A	A	-	A	A	A	A	A	A	A	-	A	A	A	A	A	A	A	A	A	A	A	A	A	A	A	A
4659284	1	A	H	A	A	A	A	A	-	A	A	A	A	A	A	A	-	A	A	-	-	-	H	A	-	A	A	A	A	A	A	A	-	A	A	A	A	A	A	A	A	A	A	H	A	H	A	H	A
4659298	1	A	H	A	A	A	A	H	-	H	A	A	A	A	A	A	-	A	A	-	-	-	A	A	-	A	A	A	A	A	A	A	-	A	A	A	A	A	A	A	A	A	A	A	A	A	A	A	A
4659323	1	A	A	A	A	-	A	A	A	A	B	A	A	A	A	A	-	A	A	A	A	A	A	A	-	A	A	A	-	-	A	A	A	-	A	A	A	A	A	A	A	A	A	-	A	A	A	A	A
4659332	1	A	A	A	A	-	A	A	A	A	B	A	A	A	A	A	-	A	A	A	A	A	A	A	-	A	A	A	-	-	A	A	A	-	A	A	A	A	A	A	A	A	A	-	A	A	A	A	A
4664378	1	A	A	A	A	A	A	A	A	A	A	A	A	A	A	H	A	A	A	A	A	A	A	A	A	A	A	A	A	A	A	A	A	-	A	A	A	H	A	A	A	A	A	H	A	A	A	A	A
4686881	1	-	-	-	-	-	A	B	-	A	-	A	-	-	A	-	-	-	-	-	-	-	-	-	-	-	-	A	-	A	B	-	-	A	-	-	-	-	-	-	-	-	-	-	-	A	-	-	-
4686897	1	-	-	-	-	-	A	A	-	A	-	A	-	-	B	-	-	-	-	-	-	-	-	-	-	-	-	B	-	A	A	-	-	A	-	-	-	-	-	-	-	-	-	-	-	A	-	-	-
4686898	1	-	-	-	-	-	B	B	-	B	-	B	-	-	A	-	-	-	-	-	-	-	-	-	-	-	-	A	-	B	B	-	-	B	-	-	-	-	-	-	-	-	-	-	-	B	-	-	-
4687348	1	H	A	A	A	A	H	A	A	A	A	A	A	A	A	A	-	A	A	H	A	A	A	A	A	A	A	A	A	A	A	A	A	A	A	A	A	A	A	A	A	A	A	A	H	A	A	A	A
4687990	1	A	A	A	A	A	A	A	A	A	A	A	A	A	A	A	-	A	H	A	A	A	A	A	A	A	A	A	H	A	A	A	A	-	A	A	A	A	A	A	A	A	A	A	A	A	A	A	A
4687994	1	A	A	A	A	A	A	A	A	H	A	A	A	A	A	A	-	A	A	A	A	A	A	A	A	A	A	H	A	A	A	A	A	-	A	A	A	H	A	A	A	A	A	A	A	A	A	A	A
4688002	1	A	A	A	A	A	A	A	A	A	A	A	A	A	A	A	-	A	A	A	A	A	A	A	A	A	A	A	A	A	A	A	A	-	A	A	A	A	H	A	A	A	A	A	A	A	A	A	A
4688024	1	A	A	A	A	A	A	A	A	H	A	A	A	A	A	A	-	A	A	A	A	A	A	A	A	A	A	A	A	A	A	A	A	-	A	A	A	A	A	A	A	A	A	A	A	A	A	A	A
4688440	1	A	A	A	A	A	A	A	A	A	A	A	A	A	A	H	-	A	A	A	A	A	A	A	A	A	A	A	A	A	A	A	A	H	A	A	A	A	A	A	A	A	A	A	A	A	A	A	A
4688545	1	A	A	A	A	A	A	A	A	A	A	A	A	A	A	A	-	A	A	A	A	A	A	A	A	A	A	A	A	A	A	A	H	-	A	A	A	A	A	A	A	A	A	A	A	A	A	A	A
4688547	1	A	H	A	A	B	A	A	A	A	A	A	A	A	H	A	-	A	A	A	A	A	H	A	A	H	A	H	A	A	H	H	A	-	A	A	A	A	A	A	A	A	A	A	H	A	A	H	A
4688548	1	A	A	A	A	A	A	A	A	A	H	H	A	A	A	A	-	A	A	A	A	H	A	A	A	A	A	A	A	A	A	H	A	-	A	H	A	A	A	A	A	A	A	A	A	A	A	A	A
4688549	1	A	A	A	A	A	H	A	H	A	A	H	A	A	H	A	-	A	A	A	A	A	H	H	A	A	H	H	A	A	A	A	A	-	A	A	H	H	A	A	A	A	A	A	H	H	H	A	A
4688561	1	H	A	A	A	A	A	A	A	H	A	A	A	A	A	A	-	A	A	A	A	A	A	A	A	A	A	A	A	A	A	A	A	-	A	A	A	A	A	A	H	A	A	A	A	A	A	A	A
4688564	1	H	H	A	A	A	A	A	H	A	A	H	H	A	A	A	-	H	H	H	A	A	H	A	A	H	H	H	H	H	A	H	A	-	H	H	H	H	H	H	H	A	H	A	H	H	A	A	H
4688567	1	H	H	H	H	A	A	H	H	H	H	H	H	H	H	H	-	H	H	A	H	A	H	H	A	H	H	H	H	H	A	H	A	-	H	H	H	A	H	H	H	H	A	H	H	H	A	A	H
4688571	1	A	A	A	A	A	A	A	A	A	A	A	A	A	A	A	-	A	A	A	A	A	A	A	A	A	A	A	A	A	A	A	A	-	A	A	A	A	A	A	A	A	A	H	A	A	A	A	A
4688582	1	H	A	A	A	A	A	A	A	H	H	A	A	A	A	A	-	H	A	A	A	A	A	A	A	A	A	H	A	A	A	A	A	-	H	A	A	A	A	A	H	A	A	A	A	A	A	A	A
4688583	1	A	A	A	A	A	A	A	A	A	A	A	A	A	A	A	-	A	A	A	A	A	A	A	A	A	A	A	A	A	A	H	A	-	A	H	A	A	A	A	A	A	A	A	A	A	A	A	A
4688591	1	H	A	A	H	A	H	H	H	H	A	H	H	A	A	H	-	H	A	A	A	A	H	A	A	H	H	A	A	A	H	H	H	-	H	H	H	H	A	H	A	H	A	H	H	H	H	H	A
4688592	1	A	A	A	H	A	H	H	H	H	A	A	A	A	A	H	-	A	A	H	A	A	A	A	A	A	A	H	A	A	A	H	A	-	A	H	A	H	A	A	A	A	A	H	H	A	A	A	A
4688594	1	A	A	H	A	A	A	A	A	A	A	A	A	A	A	A	-	A	A	H	A	A	A	A	A	A	A	A	H	A	A	A	A	-	A	A	A	A	A	A	A	A	A	A	A	A	A	A	A
4689074	1	A	A	A	A	A	A	A	A	A	A	A	A	A	A	A	A	A	A	A	A	H	A	A	A	A	A	A	H	A	A	A	A	H	A	A	A	A	A	A	A	A	A	A	A	A	A	A	A
4691582	1	A	A	A	A	A	A	A	A	A	A	A	A	A	A	A	A	A	A	A	A	A	A	A	A	A	A	A	A	A	A	A	A	A	A	H	A	A	A	A	A	A	A	A	A	A	A	A	A
4691587	1	A	A	A	A	A	A	A	A	A	A	A	A	A	A	A	A	A	A	A	A	A	A	A	A	A	A	A	A	A	A	A	A	A	A	A	A	A	A	A	A	A	A	H	A	A	A	A	A
4691711	1	A	A	A	A	A	A	A	A	A	A	A	A	A	A	A	A	A	A	A	A	A	A	A	A	A	A	A	A	A	A	A	A	A	A	A	A	A	A	A	A	A	A	A	A	A	A	A	A
4691720	1	A	A	A	A	A	A	A	A	A	A	A	A	A	A	A	A	H	A	A	A	A	A	A	A	A	A	A	A	A	A	A	A	A	A	A	A	A	A	A	A	A	A	A	A	A	A	A	A
4695321	1	A	A	A	A	A	A	A	H	A	A	A	A	A	A	A	-	A	A	A	A	A	A	A	A	A	A	A	A	A	A	A	A	A	H	A	A	A	A	A	A	A	A	A	A	A	A	A	A
4695340	1	A	A	A	A	A	A	H	A	A	A	A	A	A	A	A	-	A	A	A	A	A	A	A	A	A	A	A	A	A	A	A	A	A	A	A	A	A	A	A	A	A	A	A	A	A	A	A	A
4695809	1	A	-	-	A	-	-	-	-	-	A	H	A	-	A	-	-	A	-	-	-	-	A	A	-	-	A	-	-	-	H	-	-	-	-	-	-	-	A	-	-	-	A	-	A	-	-	A	A
4695917	1	A	A	A	H	H	A	A	H	A	A	A	H	A	A	A	A	A	A	A	A	A	A	A	A	A	A	A	A	H	A	A	A	A	A	A	A	A	A	A	A	A	A	A	A	A	A	A	A
4720238	1	A	-	-	A	-	-	-	-	-	-	A	-	-	-	-	A	-	-	-	A	-	-	-	-	A	B	-	-	A	-	-	B	-	-	A	-	-	-	-	-	-	-	-	-	-	-	-	A
4726361	1	-	-	-	-	-	-	-	-	-	-	H	H	-	A	-	-	-	A	-	-	-	-	-	-	A	A	A	-	-	-	-	-	A	-	A	-	-	-	-	-	-	-	-	A	A	-	-	H
4760069	1	A	A	H	A	A	A	A	A	A	A	A	A	A	A	A	A	A	A	A	A	A	A	A	A	A	H	A	A	A	A	A	A	A	A	A	A	A	A	A	A	A	A	A	A	A	A	A	A
4774212	1	A	A	-	A	A	A	A	A	A	A	A	A	A	A	A	-	A	A	A	A	A	A	A	A	A	A	A	A	A	A	A	A	A	A	A	A	A	A	A	A	A	A	A	A	A	A	A	A
4786141	1	A	A	A	A	-	A	A	A	A	A	A	A	A	A	A	-	A	A	A	A	A	A	A	A	A	A	A	A	A	A	A	A	-	A	A	A	A	A	A	A	A	A	A	A	A	A	A	A
4786146	1	A	A	A	A	-	A	A	A	A	H	A	A	A	A	A	-	A	H	A	A	A	A	A	A	A	A	A	A	A	A	A	A	-	A	A	A	A	A	A	A	A	A	A	A	A	A	A	A
4787771	1	A	A	A	A	A	A	A	-	A	A	A	A	A	A	A	-	A	A	A	A	A	A	A	A	A	A	A	A	A	A	A	A	A	A	A	A	A	A	A	A	A	A	A	A	A	A	A	A
4787778	1	A	A	A	A	A	A	A	-	A	A	A	A	A	A	A	-	A	A	A	A	A	A	A	A	A	A	A	A	A	A	A	A	A	A	A	A	A	A	A	A	A	A	A	A	A	A	A	A
4787786	1	A	A	A	A	A	A	A	-	A	A	A	A	A	A	A	-	A	A	A	A	A	A	A	A	A	A	H	A	A	A	A	A	A	A	A	A	A	A	A	A	A	A	A	A	A	A	A	A
4787811	1	A	A	A	A	-	A	A	A	A	A	A	A	A	A	A	-	A	A	B	A	A	A	A	A	A	A	A	A	A	A	A	A	A	A	A	A	A	A	A	A	A	A	A	A	A	A	A	A
4787816	1	A	H	A	A	-	A	A	A	A	A	A	A	A	A	A	-	A	A	A	A	A	A	A	A	A	A	A	A	A	A	A	A	A	A	A	A	A	A	A	A	A	A	A	A	A	A	A	A
4796396	1	A	A	A	A	A	A	A	A	A	A	A	A	A	A	A	-	A	A	A	A	A	A	A	A	A	A	A	A	A	A	H	A	A	A	A	A	A	A	A	A	A	A	A	A	A	A	A	A
4807727	1	A	A	A	-	-	A	A	A	-	-	-	A	-	-	-	-	-	B	-	A	-	A	-	A	H	-	A	-	-	A	-	-	-	-	-	B	-	-	-	-	-	-	-	A	A	A	A	-
4807754	1	A	A	A	-	-	A	A	A	-	-	-	A	-	-	-	-	-	B	-	A	-	A	-	A	H	-	A	-	-	A	-	-	-	-	-	B	-	-	-	-	-	-	-	A	A	A	A	-
4826392	1	H	A	A	A	A	A	A	A	A	A	A	A	A	A	A	A	A	H	A	A	A	A	A	A	A	A	A	A	A	A	A	A	H	A	A	A	A	A	A	A	A	A	A	A	A	A	H	A
4829289	1	A	A	A	A	A	A	A	A	A	A	A	A	A	H	A	A	A	A	A	A	A	A	A	A	A	A	A	A	H	A	A	A	A	A	A	A	A	H	A	A	A	A	A	A	A	A	A	A
4829330	1	A	A	A	A	A	A	A	A	A	A	A	A	A	A	H	A	A	A	A	A	A	A	A	A	A	A	A	A	A	A	A	A	A	A	A	A	A	A	A	A	A	A	A	A	A	A	A	A
4890251	1	-	-	-	-	-	-	A	-	-	-	-	-	-	-	-	-	-	A	-	-	-	-	-	-	-	A	-	A	-	-	-	-	-	-	-	-	-	-	-	-	-	-	-	H	-	-	A	-
4923669	1	A	A	A	A	A	A	A	A	A	A	A	A	A	A	A	A	A	A	A	A	A	A	A	A	A	A	A	A	A	A	A	A	A	A	A	A	A	A	A	A	A	A	A	A	A	A	A	A
4924417	1	A	A	A	A	A	A	A	A	A	A	A	A	A	A	A	A	A	A	A	A	A	A	A	A	A	A	A	A	A	A	A	A	A	A	A	A	A	A	A	A	A	A	A	A	A	A	A	A
4924440	1	A	A	A	A	A	A	A	A	A	A	A	A	A	A	A	A	A	A	A	A	A	A	A	A	A	A	A	A	A	A	A	A	A	A	A	A	A	A	A	A	A	A	A	A	A	A	A	A
4924532	1	H	A	H	H	H	A	A	H	H	A	A	A	A	A	A	A	A	H	A	H	A	H	A	A	A	A	A	A	A	A	A	A	H	A	A	A	A	A	A	A	A	A	A	A	A	A	A	A
4924573	1	A	A	A	A	A	A	A	A	A	A	A	A	A	A	A	A	A	A	A	A	A	A	A	A	A	A	A	A	A	A	A	A	A	A	A	A	A	A	A	H	A	A	A	A	A	A	A	A
4924918	1	A	A	A	A	A	A	A	A	A	A	A	A	A	A	A	-	A	A	A	A	A	A	A	A	A	A	A	A	A	A	A	A	H	A	A	A	A	A	A	A	A	A	A	A	A	A	A	A
4925042	1	H	A	A	A	A	A	A	A	A	A	A	A	A	A	A	A	A	A	A	A	A	A	A	A	A	A	A	A	A	A	A	A	A	A	A	A	A	A	A	A	A	A	A	A	A	A	A	A
4925044	1	A	A	A	A	A	A	A	A	A	A	A	A	A	A	A	B	A	A	A	A	A	A	A	A	A	A	A	A	A	A	A	A	A	A	A	A	A	A	A	A	A	A	H	A	A	A	A	A
4925049	1	A	A	A	A	A	A	A	A	A	A	A	A	A	A	A	A	A	A	A	A	A	H	A	A	A	A	A	A	A	A	H	A	A	A	A	A	A	A	A	A	A	A	A	A	A	A	A	A
4933165	1	A	A	H	A	A	A	A	A	A	A	A	A	A	A	A	A	A	A	A	A	A	A	A	A	A	A	A	A	A	A	A	A	H	A	A	A	A	A	A	A	A	A	A	A	A	A	A	A
4933287	1	B	-	-	-	-	-	-	-	-	-	-	-	-	A	-	-	-	-	-	-	-	-	-	-	-	-	-	-	-	-	-	-	-	-	-	B	-	-	A	-	B	-	-	-	-	-	A	A
4936301	1	A	A	A	A	A	A	A	A	A	A	A	A	A	A	A	-	A	A	A	A	A	H	A	A	A	A	A	A	A	A	A	A	A	A	A	A	A	A	A	A	A	A	A	A	A	H	A	A
4936308	1	A	A	H	A	A	A	A	A	A	A	A	A	A	A	A	-	A	A	A	A	A	A	A	A	A	A	A	A	A	A	A	A	A	A	A	A	A	A	A	A	A	A	A	A	A	A	A	A
4936407	1	A	A	A	A	A	A	A	A	A	A	A	A	A	A	A	-	A	A	A	A	A	A	A	A	A	A	A	A	A	A	A	A	A	A	A	A	A	A	A	A	A	A	A	A	A	A	A	A
4943902	1	A	A	A	A	A	A	A	A	A	A	A	A	A	A	A	-	A	A	H	A	A	A	A	A	A	A	A	A	A	A	A	A	A	A	A	A	A	A	A	A	A	A	A	A	A	A	A	A
4955719	1	A	A	A	A	A	A	A	A	A	H	A	A	A	A	A	-	A	A	A	A	A	A	A	A	A	A	A	A	A	A	A	A	A	A	A	A	A	H	A	A	A	A	A	A	A	H	A	A
4955878	1	A	A	A	A	A	A	A	A	A	A	A	A	A	A	A	-	A	A	A	A	H	A	A	A	A	A	A	H	A	A	A	A	-	A	A	A	A	A	A	A	A	A	A	A	A	A	A	A
4956416	1	A	A	A	A	A	A	A	A	A	A	A	A	A	A	A	-	A	A	A	A	A	A	A	H	A	A	A	A	A	A	A	A	A	A	A	H	A	A	A	A	A	A	A	A	A	A	A	A
4956526	1	A	A	H	A	B	A	A	A	A	A	A	A	A	A	A	A	A	A	A	A	A	A	A	A	A	A	A	A	A	A	A	A	A	A	A	A	A	A	A	A	A	A	A	A	A	A	A	A
4956528	1	A	A	A	A	A	A	A	A	A	A	A	A	A	A	A	A	A	A	A	A	A	A	A	A	A	A	A	A	A	A	A	A	H	A	A	A	A	A	A	A	A	A	A	A	A	A	A	A
4956960	1	-	A	A	A	A	A	A	A	A	A	A	A	A	-	-	A	A	A	A	A	-	A	A	A	A	A	A	H	A	A	A	-	-	A	-	A	A	A	A	A	A	A	-	A	A	A	-	A
4966597	1	H	A	A	A	A	A	A	A	A	A	A	A	A	A	A	A	A	A	A	A	A	A	A	A	A	A	A	A	A	A	A	A	A	A	A	A	A	A	A	A	A	A	A	A	A	A	A	A
4974900	1	A	A	-	A	-	A	A	A	A	A	A	A	A	A	A	-	A	A	A	A	A	A	A	A	A	A	A	A	A	A	A	A	-	A	A	A	A	A	A	A	A	A	A	A	A	A	A	A
4974902	1	A	A	-	A	-	A	H	A	A	A	A	A	A	H	A	-	A	A	A	A	A	H	A	A	H	A	A	A	A	A	A	A	-	A	H	A	A	H	A	A	A	A	A	A	A	A	H	A
4974904	1	A	A	-	A	-	A	A	A	A	A	A	A	A	A	A	-	A	A	A	A	H	A	A	A	A	A	A	A	A	A	A	A	-	A	A	A	A	A	A	A	A	A	A	A	A	H	A	A
4974910	1	A	H	-	A	-	A	A	A	A	A	A	A	A	A	A	-	A	A	A	A	A	A	A	A	H	A	A	A	A	A	A	A	-	A	A	A	A	A	A	A	A	A	A	A	A	A	A	A
4974914	1	A	A	-	H	-	A	A	A	H	A	A	A	A	A	A	-	A	A	A	A	A	H	A	A	A	A	A	A	A	A	A	A	-	A	A	H	A	A	A	H	A	A	A	A	H	A	A	H
4974925	1	A	A	-	A	-	A	A	A	A	A	A	A	A	A	A	-	A	A	A	A	A	H	A	A	A	A	A	A	A	A	A	A	-	A	A	H	A	A	A	A	A	A	A	A	A	A	A	A
4974930	1	A	A	-	A	-	A	A	A	A	A	A	A	A	H	A	-	A	A	A	A	A	A	A	A	A	A	A	A	A	H	A	H	-	A	H	A	A	A	A	A	A	A	A	A	A	A	A	A
4974935	1	A	H	-	A	-	H	A	A	A	A	A	A	A	H	A	-	A	A	H	A	A	H	A	H	H	A	A	H	A	H	A	A	-	A	H	A	A	H	A	A	H	A	A	A	A	A	H	A
4983426	1	H	H	-	B	A	H	-	A	H	H	H	H	A	A	A	-	A	A	A	-	A	A	A	A	H	H	A	A	-	H	H	A	B	A	A	H	H	A	H	-	A	A	A	A	H	-	H	H
4983427	1	H	A	-	A	A	A	-	A	A	A	A	H	H	A	A	-	A	A	A	-	A	A	A	A	A	A	A	A	-	A	A	A	A	A	A	A	A	A	A	-	A	A	A	A	A	-	A	A
4983428	1	A	A	-	A	A	A	-	A	A	A	A	A	A	A	A	-	A	A	A	-	A	A	A	A	A	H	A	A	-	A	A	A	A	H	A	A	A	A	A	-	A	A	A	A	A	-	A	A
4987170	1	A	A	A	A	-	A	A	A	A	-	A	A	A	A	A	-	A	A	A	A	A	A	A	A	A	-	A	A	A	A	H	A	-	A	A	A	H	A	A	A	A	-	A	A	A	A	A	A
4987977	1	A	A	A	A	A	A	A	A	A	A	A	A	A	A	A	A	A	A	A	A	A	A	A	A	A	A	A	A	A	A	A	A	A	A	A	A	A	A	A	A	A	A	A	A	A	A	A	A
4988162	1	A	A	A	A	A	A	A	A	A	A	A	A	A	A	A	-	A	A	A	A	A	A	A	A	A	A	A	A	A	A	A	A	A	A	A	A	A	A	A	A	A	A	A	A	A	A	A	A
4989928	1	A	A	A	A	-	-	-	-	-	A	A	A	A	A	-	A	A	A	A	-	H	-	-	-	A	A	A	A	A	A	-	A	A	-	A	A	-	A	A	A	A	A	H	A	A	-	-	-
4989930	1	A	A	A	A	-	-	-	-	-	A	A	A	A	H	-	A	A	A	A	-	A	-	-	-	A	A	H	A	A	A	-	A	A	-	A	A	-	A	A	A	A	A	A	H	H	-	-	-
4989931	1	A	A	A	A	-	-	-	-	-	A	H	H	A	A	-	A	A	A	A	-	A	-	-	-	A	A	A	A	A	A	-	A	A	-	A	A	-	A	A	A	A	A	A	A	A	-	-	-
4989932	1	A	A	A	A	-	-	-	-	-	A	A	A	H	A	-	A	A	A	A	-	A	-	-	-	A	A	A	A	A	A	-	A	A	-	A	A	-	A	A	A	A	A	A	H	A	-	-	-
4989933	1	A	A	A	A	-	-	-	-	-	A	A	A	H	A	-	A	A	A	A	-	A	-	-	-	A	A	A	A	A	A	-	A	A	-	H	A	-	A	A	A	A	A	A	A	A	-	-	-
4989934	1	A	A	A	A	-	-	-	-	-	A	A	H	A	A	-	A	A	A	A	-	A	-	-	-	A	A	A	A	A	A	-	A	A	-	A	A	-	H	A	A	A	A	A	A	A	-	-	-
4989946	1	A	A	A	H	-	-	-	-	-	A	A	A	A	A	-	A	A	A	A	-	H	-	-	-	A	A	A	B	A	A	-	A	A	-	A	A	-	H	A	A	H	A	A	A	H	-	-	-
4995495	1	A	A	A	A	A	A	A	A	A	A	A	A	A	A	H	A	A	H	A	A	A	A	A	A	A	A	A	A	A	A	A	A	A	A	A	A	A	A	A	A	A	A	A	A	A	A	A	A
4995587	1	A	A	A	A	A	A	H	A	A	A	A	A	A	A	A	A	A	A	A	A	A	A	H	A	A	A	A	A	-	A	A	A	A	A	A	A	A	A	A	A	A	A	A	A	A	A	A	A
5007686	1	A	A	A	A	-	A	A	A	A	A	A	A	A	A	A	A	A	A	A	A	-	A	A	A	A	A	A	A	A	A	A	A	A	A	A	A	A	A	A	A	A	A	A	H	A	A	A	A
5042790	1	A	A	A	A	A	A	A	A	A	H	A	A	A	A	A	A	A	A	A	A	A	A	A	H	A	A	A	A	A	A	A	A	H	A	A	A	A	A	A	A	A	A	A	A	H	A	A	A
5045166	1	A	A	A	H	A	A	A	A	A	-	A	A	A	A	A	-	A	A	A	A	A	A	A	A	A	-	A	A	A	A	A	A	A	A	A	A	A	A	H	A	A	A	A	A	A	A	A	H
5045486	1	A	A	A	A	A	A	A	A	A	A	A	A	A	A	A	H	A	A	A	A	H	A	A	A	A	A	A	A	A	A	A	A	A	A	A	A	A	A	A	A	A	A	A	A	A	A	A	A
5045735	1	-	A	A	A	A	A	A	A	A	-	A	A	A	H	A	-	A	A	A	A	A	A	A	A	A	A	A	A	A	A	A	-	-	A	A	A	A	A	A	-	A	A	A	A	A	A	A	A
5053420	1	A	A	A	A	A	A	A	A	A	A	A	A	A	A	A	-	A	A	A	A	A	A	A	A	A	A	A	A	A	A	A	A	A	A	A	A	A	A	A	A	A	A	A	A	A	A	A	A
5053451	1	A	A	A	A	H	A	A	A	A	A	A	A	A	A	A	H	A	A	A	A	A	A	A	A	H	A	A	A	A	A	A	A	A	A	A	A	A	A	A	A	A	A	A	A	A	A	A	A
5059974	1	A	A	A	A	-	A	A	A	A	A	A	A	A	A	A	-	A	A	A	A	H	A	A	A	A	A	A	A	A	A	A	A	A	A	A	A	H	A	A	A	A	A	A	A	A	A	A	A
5059975	1	A	A	A	A	-	A	A	A	A	A	A	A	A	A	A	-	A	A	A	A	A	A	A	A	A	H	A	A	A	A	A	A	A	A	A	A	H	A	A	A	A	A	A	A	A	A	A	A
5059978	1	A	A	A	A	-	A	A	A	A	A	A	A	A	A	A	-	A	A	H	A	A	H	A	A	A	A	A	A	H	A	A	A	A	A	A	A	A	A	A	A	A	A	A	A	A	A	A	A
5060071	1	A	A	A	A	A	A	A	H	A	A	A	A	A	A	A	A	A	A	A	A	A	A	A	A	A	A	A	H	A	A	A	A	A	A	A	A	A	A	A	A	A	A	A	A	A	A	A	A
5065726	1	A	A	A	A	A	A	A	A	A	A	A	A	A	A	A	A	A	H	A	A	A	H	A	A	A	A	A	A	A	A	A	A	A	A	A	A	A	H	A	A	A	A	A	A	A	A	A	A
5066712	1	A	A	A	A	A	A	A	A	A	A	A	A	A	A	A	A	H	A	A	A	A	A	A	A	A	A	A	A	A	A	A	A	A	A	A	A	A	A	H	A	H	A	A	A	A	A	A	A
5066757	1	A	A	A	A	A	A	A	A	A	A	A	A	A	A	A	A	A	A	A	A	A	A	H	A	A	A	A	A	A	A	A	A	A	A	A	A	A	A	A	A	A	A	A	A	A	A	A	A
5102579	1	H	H	A	A	A	A	A	A	A	A	A	A	A	A	A	-	A	A	A	A	A	A	A	A	A	A	A	A	A	A	-	-	A	A	A	A	A	A	A	A	A	A	A	-	A	A	A	A
5102730	1	A	A	A	A	-	H	A	A	A	A	A	A	A	A	H	A	A	A	A	A	A	A	H	A	H	-	H	A	A	A	A	A	A	A	H	A	A	A	A	A	A	H	-	H	H	-	-	A
5102736	1	A	H	A	A	-	H	A	A	A	A	A	A	A	A	A	A	A	A	A	A	A	A	A	A	A	-	A	A	A	A	A	A	A	A	A	A	A	A	A	A	A	A	-	A	A	-	-	A
5102738	1	A	H	A	H	-	H	A	A	A	H	A	A	A	H	A	A	A	H	A	A	A	H	A	A	H	-	H	H	H	H	A	A	H	H	H	A	A	H	A	A	H	A	-	A	H	-	-	A
5102739	1	A	A	A	A	-	A	A	A	A	A	A	A	H	A	A	A	A	A	A	A	A	H	A	A	A	-	A	A	A	A	A	A	A	A	A	A	A	A	A	A	A	A	-	A	A	-	-	A
5102753	1	A	H	A	A	-	A	A	A	A	A	H	A	A	A	A	A	A	A	A	A	A	A	A	A	H	-	A	H	H	H	A	A	A	A	A	A	B	A	A	A	A	A	-	A	H	-	-	A
5102754	1	A	A	A	A	-	A	A	A	A	A	A	A	A	A	A	A	A	A	A	A	A	A	A	A	A	-	A	A	A	H	A	A	A	A	A	A	A	A	A	A	A	A	-	A	A	-	-	A
5102756	1	H	H	A	H	-	H	A	A	H	H	A	A	A	H	A	A	A	A	H	A	A	A	H	A	A	-	H	A	A	H	A	A	A	A	A	A	A	A	A	A	A	H	-	A	H	-	-	A
5105825	1	A	A	A	A	A	A	A	A	A	A	A	A	A	A	A	A	A	A	A	A	A	A	A	A	A	A	A	A	A	A	A	A	A	A	A	A	A	A	A	A	A	A	A	A	A	A	A	A
5105864	1	A	A	A	A	-	A	A	A	A	A	A	A	A	A	A	A	A	A	A	A	A	A	A	A	A	A	A	A	A	A	A	A	A	A	A	A	A	A	A	A	A	A	A	A	A	A	A	A
5105903	1	A	A	A	A	-	A	A	A	A	A	A	A	H	A	A	A	A	A	A	A	A	A	A	A	A	A	A	A	A	A	A	A	A	A	A	A	A	A	A	A	A	A	A	A	A	A	A	A
5108373	1	H	A	A	A	A	A	A	A	A	A	H	A	A	A	A	A	A	A	A	A	A	A	A	-	A	H	A	A	A	A	A	A	A	H	A	A	A	A	A	A	A	A	A	A	A	A	A	H
5109307	1	A	A	A	A	A	H	A	A	A	A	A	A	A	A	A	A	A	A	A	A	A	A	A	A	A	A	A	A	A	A	A	A	A	A	A	A	A	A	A	A	A	A	A	A	A	A	A	A
5113460	1	A	A	A	A	A	A	A	A	A	A	A	A	A	A	A	-	A	A	A	A	A	H	A	A	A	A	A	A	A	A	A	A	A	A	A	A	A	A	A	A	A	A	A	A	A	A	A	A
5113516	1	B	B	B	B	B	B	B	H	B	B	B	B	B	B	B	-	B	B	B	B	B	B	B	B	B	B	B	B	B	B	B	B	B	B	B	B	B	B	B	B	B	B	B	B	B	B	B	B
5113559	1	A	A	A	A	A	A	A	H	A	A	A	A	A	A	A	-	A	A	A	A	A	A	A	A	A	A	A	A	A	A	A	A	A	A	A	A	A	A	A	A	A	A	A	A	A	A	A	A
5115100	1	A	A	H	A	A	A	A	A	A	A	A	A	A	A	A	A	A	A	A	A	A	A	A	A	A	A	A	A	H	A	A	A	A	A	A	A	A	A	A	A	A	A	A	A	A	A	A	A
5115110	1	A	A	H	A	A	A	A	A	A	A	A	A	A	A	A	A	A	A	A	A	A	A	A	A	A	A	A	A	H	A	A	A	A	A	A	A	A	A	A	A	A	A	A	A	A	A	A	H
5118393	1	-	-	-	-	-	-	-	-	A	-	H	-	A	-	A	-	A	H	A	-	A	A	-	-	A	-	-	A	-	A	-	-	-	-	-	-	-	A	A	A	A	-	-	A	A	A	-	A
5118612	1	A	A	A	A	-	H	A	A	A	A	A	A	A	A	A	-	A	A	A	A	A	A	A	A	A	A	A	A	A	A	A	A	A	A	A	A	A	A	A	A	A	A	A	A	A	A	A	A
5118661	1	A	A	A	A	A	A	A	A	A	A	A	A	A	A	A	-	A	A	A	A	A	A	A	A	A	A	A	A	A	A	A	A	-	A	A	A	A	A	A	A	A	A	A	A	A	A	A	A
5123337	1	A	A	A	A	A	A	A	A	A	A	A	A	A	A	A	A	A	A	A	A	A	A	A	H	A	A	A	A	A	A	A	H	A	A	A	A	A	A	A	A	A	A	A	A	A	A	A	A
5125658	1	A	A	A	A	A	A	A	A	A	A	A	A	A	A	A	A	A	A	A	A	A	A	A	-	A	A	A	A	A	A	A	A	A	A	A	A	A	A	A	A	A	A	A	A	A	A	A	A
5125665	1	A	A	A	A	A	A	A	A	A	A	A	A	A	A	A	A	A	A	A	A	A	A	A	-	A	A	A	A	A	A	A	A	A	A	A	A	A	A	A	A	A	H	A	A	A	A	A	A
5125702	1	A	A	A	A	A	A	A	A	A	A	A	A	A	A	A	A	A	A	A	A	A	A	A	-	A	A	A	A	A	A	A	A	A	A	A	A	A	A	A	A	A	A	A	A	A	A	A	A
5130070	1	A	A	A	A	-	A	A	A	A	A	A	A	A	A	A	-	A	A	A	A	A	A	-	-	A	H	A	A	A	A	A	A	-	H	A	A	A	A	A	A	A	A	A	A	A	A	A	A
5130094	1	A	A	A	A	-	A	A	A	A	A	A	A	A	A	A	-	A	A	A	A	A	A	-	-	A	A	A	A	A	A	A	A	-	A	A	A	A	A	A	A	A	A	A	A	A	A	A	A
5130100	1	A	A	A	A	-	A	H	A	A	A	A	A	A	A	A	-	A	A	A	A	A	A	-	-	A	H	A	A	H	A	A	A	-	A	A	A	A	A	A	A	A	A	A	A	A	A	A	A
5163427	1	A	A	A	A	-	A	A	A	A	A	A	A	A	A	A	-	A	A	A	A	A	A	A	A	A	A	A	A	A	A	A	A	A	A	A	-	A	A	A	A	A	A	A	A	A	A	A	A
5164061	1	A	A	A	A	A	A	A	A	A	A	A	A	A	A	A	A	A	A	A	A	A	A	A	A	A	A	A	A	A	A	A	A	A	A	A	A	A	A	A	A	A	A	A	A	A	A	A	A
5167269	1	A	A	A	A	A	A	A	A	A	A	A	A	A	A	A	A	A	A	A	A	H	A	A	A	A	A	A	A	A	A	A	A	A	A	A	A	A	A	A	A	A	A	A	A	A	A	A	A
5173299	1	A	A	A	H	H	A	H	H	H	A	A	A	H	A	A	A	A	A	A	A	H	A	A	H	A	A	A	A	H	A	A	A	A	A	A	A	A	A	A	A	A	A	A	A	A	H	A	A
5173533	1	A	A	A	A	-	A	A	A	A	A	A	H	A	A	A	-	A	A	A	A	A	A	A	A	A	A	A	A	A	A	A	A	A	A	A	A	A	A	A	A	A	A	A	A	A	-	A	H
5184713	1	H	A	A	A	A	A	A	A	A	A	A	A	A	A	A	A	A	A	A	A	A	A	A	A	A	A	A	A	A	A	A	A	A	A	A	A	A	A	A	H	A	A	A	A	A	A	A	A
5192432	1	A	-	A	-	-	-	-	-	-	-	-	A	-	-	A	-	A	-	-	A	A	B	-	A	A	-	A	A	-	-	-	-	-	A	A	A	A	-	A	-	A	A	A	H	A	-	A	A
5192470	1	A	-	A	-	-	-	-	-	-	-	-	A	-	-	A	-	A	-	-	A	A	B	-	A	A	-	A	A	-	-	-	-	-	A	A	A	A	-	A	-	A	A	A	H	A	-	A	A
5215527	1	-	A	A	A	-	A	A	A	A	A	A	A	A	A	H	-	A	A	A	A	-	A	-	-	A	-	A	A	A	A	-	A	-	A	A	-	H	A	A	A	A	A	A	A	A	-	-	A
5245882	1	A	A	A	A	A	A	A	A	A	A	A	A	A	A	A	-	A	A	A	A	A	A	A	A	A	A	A	A	A	A	A	A	A	A	A	A	A	A	A	A	A	A	A	A	A	H	A	A
5245911	1	H	H	H	H	-	H	H	H	H	H	H	H	H	H	H	-	H	H	H	H	H	H	H	H	H	H	H	H	H	H	H	H	H	H	H	H	H	H	H	H	H	H	H	H	H	H	H	H
5245947	1	H	A	H	H	-	A	A	A	A	A	A	A	A	A	A	-	A	H	A	A	A	A	A	A	A	A	A	A	A	A	A	A	A	A	A	H	A	A	A	A	A	A	A	A	A	A	A	A
5245948	1	H	A	A	H	-	A	A	A	A	A	A	A	A	A	A	-	A	A	A	A	A	A	A	A	A	A	A	A	A	A	A	A	A	A	A	A	A	A	A	A	A	A	A	A	A	A	A	A
5248779	1	A	A	A	A	A	A	A	A	A	A	A	A	A	A	A	-	A	A	A	A	A	A	A	A	A	A	A	A	A	A	A	A	A	A	A	A	A	A	A	A	A	A	A	A	A	A	A	A
5248794	1	H	H	A	H	A	H	H	A	A	H	H	H	A	H	H	-	H	H	H	H	H	H	H	A	H	H	H	H	B	H	H	H	H	H	H	H	H	H	H	H	H	H	A	H	H	H	H	H
5248854	1	A	A	A	A	A	A	A	A	A	A	A	A	A	A	A	-	H	A	A	A	A	A	A	A	A	A	A	A	A	A	A	A	A	A	A	A	A	A	A	A	A	A	A	A	A	A	A	A
5253462	1	A	A	A	A	-	A	A	A	A	A	A	A	A	A	A	-	A	A	A	A	A	A	A	A	A	A	A	A	A	A	A	A	A	A	A	A	H	A	A	A	A	A	A	A	A	A	A	A
5253472	1	A	A	A	A	A	A	A	A	A	H	A	A	A	A	A	-	A	A	A	H	A	A	A	A	A	A	A	A	A	A	A	A	-	A	A	A	A	H	A	A	A	A	A	A	A	A	H	A
5253474	1	A	A	A	A	A	A	A	A	A	A	A	A	A	A	A	-	A	A	A	A	A	A	A	A	A	A	A	A	A	A	A	A	-	H	A	A	A	A	A	A	A	A	A	A	A	A	A	A
5253478	1	A	A	A	A	A	H	A	A	A	H	A	A	A	A	A	-	A	A	A	A	A	A	A	A	A	A	A	A	A	A	H	H	-	A	A	A	H	A	A	A	A	A	A	A	A	A	A	A
5253488	1	A	A	A	A	A	A	A	A	A	A	A	A	A	A	A	-	A	A	A	A	A	A	A	A	A	A	A	A	A	A	A	A	-	A	A	A	A	A	A	A	A	A	A	A	A	A	A	A
5253498	1	A	A	A	A	-	A	H	A	A	A	A	A	A	A	A	-	A	H	A	A	A	A	A	A	A	H	A	A	A	A	A	A	A	H	A	A	A	A	A	A	A	A	A	A	A	A	A	H
5254336	1	A	-	A	A	A	A	A	A	A	A	A	A	A	A	A	A	A	A	A	A	A	A	A	A	A	A	H	H	-	H	A	A	A	A	A	A	A	A	A	A	A	A	A	A	A	A	A	A
5269745	1	A	A	A	A	A	A	A	-	A	A	A	H	A	A	A	-	A	A	A	A	A	A	A	-	A	A	A	-	A	H	A	A	A	A	A	A	A	A	A	A	A	-	A	A	A	A	A	H
5272518	1	A	A	A	-	-	-	A	-	A	A	A	A	-	A	H	-	A	A	A	-	-	A	-	-	A	A	-	A	-	A	A	-	-	B	-	H	A	A	A	-	A	-	A	-	-	A	A	-
5272519	1	A	B	A	-	-	-	A	-	A	A	A	A	-	A	A	-	A	A	A	-	-	A	-	-	A	B	-	A	-	A	A	-	-	A	-	H	A	A	A	-	A	-	A	-	-	A	B	-
5272529	1	A	A	A	-	-	-	H	-	A	A	A	A	-	A	A	-	A	A	A	-	-	A	-	-	A	A	-	A	-	A	A	-	-	A	-	A	A	A	A	-	A	-	A	-	-	A	A	-
5272641	1	A	A	-	H	-	A	A	H	A	-	A	H	A	A	A	-	-	-	A	-	A	-	A	A	A	A	H	-	-	A	-	-	-	A	A	H	A	A	A	A	B	H	A	A	A	A	A	A
5272643	1	H	A	-	H	-	A	A	A	A	-	H	H	A	A	A	-	-	-	A	-	A	-	A	A	H	A	A	-	-	H	-	-	-	A	A	A	A	B	A	A	B	A	A	A	A	H	A	A
5272646	1	A	A	-	A	-	A	A	A	A	-	A	H	A	A	A	-	-	-	A	-	A	-	A	A	A	A	A	-	-	A	-	-	-	A	A	H	A	A	A	A	A	A	A	A	H	A	A	A
5272652	1	A	A	-	A	-	B	A	A	A	-	A	A	H	A	A	-	-	-	H	-	A	-	A	A	A	A	A	-	-	A	-	-	-	A	A	A	A	A	A	A	A	A	A	A	A	A	A	A
5272653	1	A	A	-	A	-	A	A	A	A	-	A	H	A	H	A	-	-	-	A	-	A	-	A	A	A	B	A	-	-	A	-	-	-	A	A	A	A	A	A	H	A	A	A	A	A	A	A	A
5272655	1	A	A	-	H	-	A	A	A	A	-	A	A	A	A	A	-	-	-	A	-	A	-	A	A	A	A	A	-	-	A	-	-	-	A	A	A	A	A	A	A	B	A	A	A	A	A	A	H
5272671	1	H	A	-	H	-	A	A	A	A	-	A	H	A	A	A	-	-	-	A	-	A	-	A	A	A	A	A	-	-	A	-	-	-	A	A	A	A	A	A	A	A	H	A	A	A	A	A	A
5272674	1	A	A	-	A	-	A	A	A	A	-	A	H	A	A	A	-	-	-	A	-	A	-	A	A	A	A	A	-	-	A	-	-	-	A	B	A	A	A	H	A	A	A	A	A	A	A	A	H
5272768	1	A	-	-	A	A	-	-	A	A	-	H	A	A	A	-	-	-	-	-	B	-	A	A	-	A	A	A	A	A	A	A	-	-	-	A	A	A	A	A	-	A	A	-	-	A	A	A	A
5272964	1	A	A	H	A	A	A	A	A	-	A	A	A	A	-	A	-	H	-	A	A	A	A	A	A	-	-	A	A	H	-	A	A	A	A	-	A	A	A	A	A	-	A	-	-	A	A	A	A
5272965	1	A	A	H	A	A	A	A	A	-	A	A	A	A	-	A	-	A	-	A	A	A	A	A	A	-	-	A	A	A	-	A	A	A	A	-	A	A	A	A	A	-	A	-	-	A	A	A	A
5274033	1	A	A	A	A	A	A	A	A	A	A	A	A	A	A	A	A	A	H	A	A	A	A	A	A	A	A	A	A	A	A	A	A	A	A	A	A	A	A	A	A	A	A	A	A	A	A	A	A
5274148	1	A	A	A	A	-	A	A	A	A	A	A	A	A	A	A	A	A	A	H	A	A	A	A	A	A	A	A	A	A	A	A	A	A	A	A	A	A	A	A	A	A	A	A	A	A	A	A	A
5280190	1	A	A	A	A	A	A	A	A	A	A	A	A	A	A	A	-	A	A	A	A	A	A	A	A	A	A	A	A	A	A	A	A	A	A	A	A	A	A	A	A	A	A	A	A	A	A	A	A
5302370	1	A	A	A	A	A	A	A	A	A	A	A	A	A	A	A	-	A	A	A	A	A	A	A	A	A	A	A	A	A	A	A	A	A	A	A	A	A	A	A	A	A	A	A	A	A	H	A	A
5302375	1	A	A	A	A	A	A	A	A	A	A	A	A	A	A	A	-	A	A	A	A	A	A	A	A	A	A	H	A	A	A	A	H	A	A	A	A	A	A	A	A	A	A	A	A	A	A	A	A
5302376	1	A	A	A	A	A	A	A	A	A	A	A	A	A	A	A	-	A	A	A	A	A	A	A	A	A	A	A	A	A	A	A	A	H	A	A	A	A	A	A	A	A	A	A	A	A	A	A	A
5302443	1	A	A	A	A	A	A	A	A	A	A	A	A	A	A	A	A	A	A	A	A	A	A	A	A	A	A	A	A	A	A	A	A	A	A	A	A	A	A	A	A	A	H	A	A	A	A	A	A
5305288	1	A	A	A	A	A	A	A	A	A	A	H	H	A	A	A	A	A	A	A	A	A	A	A	A	A	A	A	A	A	A	A	A	A	A	A	A	A	A	A	A	A	A	A	A	A	A	A	A
5305297	1	H	H	H	H	H	H	H	H	H	A	A	A	H	A	A	A	A	H	A	A	A	A	H	A	H	A	A	A	A	H	A	A	A	A	A	A	A	A	A	A	A	A	A	A	A	A	A	A
5305306	1	H	A	H	H	H	H	H	H	H	A	A	A	H	A	A	A	A	A	A	A	A	A	A	A	A	A	A	A	A	H	A	A	A	A	A	A	A	A	A	A	A	A	A	A	A	A	A	A
5305313	1	A	A	A	A	A	A	A	A	A	H	A	A	A	H	H	A	A	A	H	H	H	H	H	A	H	H	H	H	A	A	H	H	H	H	H	H	H	H	H	H	H	H	H	H	H	H	H	H
5305321	1	H	H	H	H	H	H	H	H	H	A	A	A	H	A	A	A	A	H	A	A	A	A	A	A	A	A	A	A	A	H	A	A	A	A	A	A	A	A	A	A	A	A	A	A	A	A	A	A
5305330	1	H	H	H	H	H	H	H	H	H	A	A	A	H	A	H	A	A	H	A	A	H	A	A	A	A	A	A	H	A	H	A	A	A	A	A	A	A	A	A	A	A	A	A	A	A	A	A	A
5305335	1	A	A	A	A	A	A	A	A	A	A	A	A	A	A	H	A	A	A	H	A	H	A	A	A	H	A	H	H	A	A	A	A	A	H	H	A	A	H	A	A	H	H	A	A	A	A	A	H
5305339	1	A	A	A	A	A	A	A	A	A	A	A	A	A	A	H	A	A	A	A	A	A	A	A	A	A	A	A	A	A	A	A	A	A	A	A	A	A	A	A	A	A	A	A	A	A	A	A	A
5305343	1	A	A	A	A	A	A	A	A	A	A	A	A	A	A	H	A	A	A	A	A	H	H	A	A	A	H	A	H	A	A	A	A	A	A	A	H	A	A	A	A	A	H	A	A	H	A	A	H
5305345	1	H	H	A	A	A	A	A	A	A	A	A	A	A	A	A	A	A	A	A	A	A	A	A	A	A	A	A	A	A	A	A	A	A	A	A	A	A	A	A	A	A	A	A	A	A	A	A	A
5305806	1	A	A	A	A	A	A	A	A	A	H	A	A	A	A	A	A	A	A	A	A	A	A	A	A	A	A	A	A	A	A	A	A	A	A	A	A	A	A	A	A	A	A	A	A	A	A	A	A
5305819	1	A	A	A	A	A	A	A	A	A	A	A	A	A	A	A	-	A	A	A	A	A	A	A	A	A	A	A	A	A	A	A	A	A	A	A	A	H	A	A	A	A	A	A	A	A	A	A	A
5305986	1	A	A	A	A	A	A	A	A	H	A	A	A	A	A	A	A	A	A	A	A	A	A	A	A	A	A	A	A	A	A	A	A	A	A	A	A	A	A	A	A	A	A	A	A	A	A	A	A
5308489	1	A	A	A	A	A	A	A	A	A	A	A	A	A	A	A	A	H	A	A	A	A	A	A	A	A	A	A	A	A	A	A	A	A	A	A	A	A	A	A	A	A	A	A	A	A	A	A	A
5308501	1	A	A	A	A	A	A	A	A	A	A	A	A	A	A	A	A	A	A	A	A	A	A	A	A	A	A	A	A	A	A	A	A	A	H	A	A	A	A	A	A	A	A	A	A	A	A	A	A
5308649	1	A	A	A	A	A	A	A	A	A	A	A	A	A	A	A	-	A	A	A	A	A	A	A	A	A	A	A	A	A	A	A	H	A	A	A	A	A	A	A	A	A	A	A	A	A	A	H	A
5308671	1	A	H	A	A	A	A	A	A	A	A	A	A	A	A	A	-	A	A	A	A	A	A	A	A	H	A	A	A	A	A	A	A	A	A	H	A	A	A	A	A	H	A	A	A	A	A	A	A
5308694	1	A	A	A	A	-	A	A	A	A	A	A	A	A	A	A	A	A	A	A	A	A	A	A	A	A	A	H	H	A	A	A	-	-	A	A	A	A	A	A	A	A	A	A	A	A	A	A	A
5308702	1	A	A	A	A	-	A	A	A	A	A	A	A	A	A	A	A	A	A	A	A	A	A	A	A	A	A	A	A	A	A	A	-	-	H	A	A	A	A	A	A	A	A	A	A	A	A	A	A
5308730	1	A	A	A	A	-	A	A	A	A	A	A	A	A	A	A	A	A	A	A	A	A	A	A	A	A	A	A	A	A	A	A	-	-	A	A	A	A	A	A	A	A	A	A	A	A	A	A	A
5308733	1	A	A	A	A	-	A	A	A	A	A	A	A	A	A	A	A	H	A	A	A	A	A	A	A	A	A	A	A	A	A	A	-	-	A	A	A	A	A	A	A	A	A	A	A	A	A	A	A
5308743	1	A	A	A	A	-	A	A	A	A	A	A	A	A	A	A	A	A	A	A	A	A	A	A	A	A	A	A	A	A	A	A	-	-	A	A	A	A	A	A	A	A	A	A	A	A	A	A	A
5308823	1	A	A	A	A	-	A	A	A	A	H	A	A	A	A	A	A	A	A	A	A	A	A	A	A	A	A	A	A	A	A	A	A	A	A	A	A	A	A	A	A	A	H	A	A	A	A	A	A
5308824	1	A	A	A	A	-	A	A	A	A	H	A	A	A	A	A	A	A	A	A	A	A	A	A	A	A	A	A	A	A	H	A	A	A	A	A	A	A	A	A	A	A	A	A	A	A	A	A	A
5308833	1	A	A	A	A	-	A	H	A	A	A	H	A	A	A	A	A	A	A	A	A	A	A	A	A	H	A	A	A	A	A	A	A	A	A	A	A	A	H	A	A	A	A	A	A	A	A	A	A
5308834	1	A	A	A	A	-	A	A	A	A	A	A	A	A	A	A	A	A	A	A	A	A	A	A	A	A	A	A	A	A	A	A	A	A	A	A	A	A	A	H	A	A	A	A	A	A	A	A	A
5308835	1	A	A	A	A	-	A	A	A	A	A	A	A	A	A	A	A	A	A	H	A	A	A	A	A	A	A	A	A	A	A	A	A	A	A	A	A	A	A	A	A	A	H	A	A	A	A	A	A
5313335	1	A	A	A	A	A	A	A	A	A	A	A	A	A	A	A	A	A	A	A	A	A	A	A	A	A	A	A	A	A	A	H	A	-	H	A	H	A	A	A	A	A	A	A	A	A	A	A	A
5390052	1	A	A	A	A	-	A	A	A	A	A	A	A	A	A	A	-	A	A	A	A	A	A	H	-	A	A	A	A	A	A	A	A	A	A	A	A	A	A	A	A	A	A	A	A	A	A	A	A
5390069	1	A	A	A	A	-	A	A	A	A	A	A	A	A	A	A	-	A	H	A	A	A	A	A	-	A	A	A	A	A	A	A	A	A	A	A	A	A	A	A	A	A	A	A	A	A	A	A	A
5390101	1	A	A	A	A	-	A	A	A	A	A	A	A	A	A	A	-	A	A	A	A	A	A	A	-	A	A	A	A	A	A	A	A	A	H	A	A	A	A	A	A	H	A	A	A	A	A	A	A
5419227	1	A	A	-	-	A	A	A	A	A	A	A	A	A	A	H	-	A	A	-	A	A	A	A	-	-	A	-	-	A	A	A	A	A	A	A	A	A	A	-	A	H	A	A	-	A	-	A	A
5426603	1	A	A	A	A	A	A	A	A	A	A	A	A	A	A	A	-	A	A	A	A	A	A	A	A	A	A	A	A	A	A	A	-	A	A	A	A	A	A	A	A	A	A	A	H	A	A	A	H
5426604	1	A	A	A	A	A	A	A	H	A	A	A	A	A	A	A	-	A	A	A	H	A	A	A	A	A	A	A	A	A	A	A	-	A	A	A	A	A	A	A	A	A	A	A	A	A	H	A	A
5426611	1	A	A	A	A	A	A	A	A	H	H	A	H	A	A	A	-	A	A	A	A	A	H	H	A	A	A	A	A	A	A	H	-	A	A	H	H	H	A	A	H	A	A	A	A	H	A	H	A
5426612	1	A	A	A	A	A	A	A	A	A	A	A	A	A	A	A	-	A	A	A	A	A	A	A	B	A	A	A	A	A	A	A	-	A	A	A	A	A	A	A	A	A	A	H	A	A	A	A	A
5426614	1	A	A	A	A	A	A	A	A	A	A	A	A	A	A	A	-	A	A	A	A	A	A	A	A	A	A	A	A	A	A	A	-	A	A	A	A	A	A	A	A	A	A	A	H	A	A	A	A
5426642	1	A	A	A	A	A	H	A	A	A	A	A	A	A	A	A	-	A	A	A	A	A	A	A	A	A	A	A	A	A	A	A	-	A	A	A	A	A	A	A	A	A	H	A	A	A	A	A	A
5426643	1	A	A	A	A	A	A	A	A	A	A	A	A	A	A	A	-	A	A	A	A	A	A	A	A	A	A	A	A	A	A	A	-	A	H	A	A	A	A	A	A	A	A	H	A	A	A	A	A
5426724	1	A	-	-	-	-	-	A	-	A	A	A	A	-	-	-	-	-	-	-	-	-	-	-	-	-	-	A	-	-	-	A	-	A	-	-	-	-	A	-	-	A	-	-	-	-	B	-	A
5426945	1	A	A	A	A	-	A	A	A	A	A	A	A	A	A	A	-	A	A	A	A	A	A	A	A	A	A	A	A	A	A	A	A	A	A	A	A	A	A	A	A	A	H	A	A	A	A	A	A
5429927	1	A	A	A	A	A	A	H	A	A	A	A	A	A	A	A	-	A	A	A	A	A	A	A	A	A	A	A	A	A	A	A	A	A	A	A	A	A	A	A	A	H	A	A	A	A	H	H	A
5429966	1	A	A	A	A	A	A	A	A	A	A	A	A	A	A	A	A	A	A	A	A	A	A	A	A	A	A	A	A	A	A	A	A	A	A	H	A	A	A	A	A	A	A	A	A	A	A	A	A
5430028	1	B	B	B	B	B	B	B	B	B	B	B	B	B	B	B	-	B	B	B	B	B	B	B	B	B	B	B	B	B	B	B	H	B	B	B	B	B	B	B	H	B	B	B	B	B	B	B	B
5430084	1	A	A	A	A	A	H	H	A	H	A	H	H	A	A	A	-	A	A	A	A	A	H	A	A	A	A	A	A	A	A	A	H	A	A	H	A	A	A	A	H	A	A	A	A	A	A	H	A
5430104	1	A	A	A	A	A	A	A	A	A	A	A	A	A	A	A	-	A	A	A	A	A	A	A	A	A	A	A	A	A	A	A	A	A	A	A	A	A	A	A	A	A	A	A	A	A	A	A	A
5430243	1	A	A	A	A	-	A	H	A	A	A	A	A	A	A	A	-	A	A	A	A	A	A	A	A	A	A	A	A	A	H	A	A	H	A	A	A	A	A	A	A	A	A	A	A	A	H	A	A
5430244	1	H	H	A	A	-	A	A	A	H	A	H	H	A	H	H	-	A	H	H	A	A	A	A	H	H	A	H	A	A	H	H	H	H	A	A	H	A	A	H	H	A	A	A	H	H	A	A	H
5430245	1	H	H	B	B	-	H	H	H	H	B	H	H	H	H	H	-	H	H	H	A	H	H	H	H	H	H	H	H	A	H	H	H	H	H	H	H	B	H	H	H	H	H	B	H	H	H	H	H
5430281	1	A	A	A	A	-	A	H	A	H	H	A	A	A	A	A	A	A	A	A	A	A	H	A	A	H	A	A	A	H	A	A	A	A	A	A	A	H	H	A	A	A	H	A	H	A	A	A	A
5430297	1	A	H	A	A	-	A	A	A	A	A	A	A	A	A	A	A	A	A	H	A	A	A	A	A	A	A	A	A	A	A	A	A	A	A	A	A	A	A	A	H	A	H	A	A	A	A	A	A
5456702	1	B	A	-	A	A	-	A	-	A	-	A	A	A	A	-	-	-	-	-	-	-	-	-	-	A	-	-	A	-	A	A	-	-	A	-	-	H	-	A	A	-	-	-	-	-	A	-	B
5458533	1	H	A	A	A	-	A	A	A	A	A	A	A	A	A	A	B	A	A	A	A	H	A	H	A	A	A	H	A	A	A	A	H	A	A	A	A	H	A	A	A	A	A	A	A	A	A	A	A
5458655	1	A	A	A	A	A	A	A	A	A	A	A	A	A	A	A	-	A	A	A	A	A	A	A	A	A	A	A	A	A	A	A	A	A	A	A	A	A	A	A	A	A	A	A	A	A	A	A	A
5458689	1	A	A	A	H	A	A	A	A	A	A	A	A	A	A	A	-	A	A	A	A	A	A	A	A	A	A	A	A	A	A	H	A	A	A	A	A	A	A	A	A	A	A	A	A	A	A	A	A
5458953	1	H	A	A	A	-	A	A	A	A	A	A	H	A	A	A	A	A	A	A	A	A	A	A	A	A	A	A	A	A	A	A	A	A	A	A	A	A	A	A	A	A	A	A	A	A	A	A	A
5458973	1	H	A	A	B	-	A	A	A	A	A	A	A	A	H	A	A	A	H	A	A	A	A	A	A	A	H	A	A	A	A	A	A	A	A	H	H	A	H	A	A	H	H	H	A	H	A	A	A
5482132	1	-	A	A	A	-	A	A	A	A	A	A	A	A	A	B	-	-	A	A	-	A	-	A	A	A	A	A	A	-	A	A	A	-	A	A	-	A	A	-	A	A	A	A	-	A	-	-	A
5503433	1	A	A	A	A	A	A	A	A	A	A	A	A	A	A	A	A	A	A	A	A	A	A	A	A	A	A	A	A	A	A	A	A	A	A	A	A	A	A	A	A	A	A	A	A	A	A	A	A
5503560	1	A	A	A	A	A	A	A	A	A	A	A	A	A	A	A	-	A	A	A	A	A	A	A	A	A	A	A	A	A	A	A	A	A	H	A	A	A	A	A	A	A	A	A	A	A	A	A	A
5557344	1	A	-	-	-	-	A	-	A	A	-	A	A	-	A	-	-	-	A	-	-	-	H	-	-	-	A	A	A	-	A	-	-	-	-	A	-	-	A	-	-	A	-	A	A	A	A	-	-
5557361	1	A	-	-	-	-	A	-	A	A	-	A	A	-	A	-	-	-	A	-	-	-	A	-	-	-	A	A	A	-	A	-	-	-	-	A	-	-	A	-	-	B	-	A	A	A	B	-	-
5557378	1	A	-	-	-	-	A	-	A	A	-	A	A	-	A	-	-	-	A	-	-	-	H	-	-	-	A	A	A	-	A	-	-	-	-	A	-	-	A	-	-	A	-	A	A	A	A	-	-
5559867	1	A	A	A	A	A	A	A	A	A	A	A	A	A	A	H	-	A	A	A	A	A	A	A	A	A	A	A	A	A	A	A	A	A	A	A	A	A	A	A	A	A	A	A	A	A	A	A	A
5559980	1	A	A	A	A	A	A	A	A	A	A	A	A	A	A	A	-	A	A	A	A	A	A	H	A	A	A	A	A	A	A	A	A	A	A	A	A	A	A	A	A	A	A	A	A	A	A	A	A
5572147	1	A	-	-	-	-	-	-	A	A	-	A	-	-	-	-	A	-	A	-	-	-	-	-	-	-	-	-	B	-	-	-	-	-	-	-	-	A	-	-	-	-	-	A	A	-	A	-	-
5572247	1	A	A	-	A	-	A	A	-	A	-	A	A	A	A	A	-	A	A	A	A	B	A	A	A	A	A	A	A	A	A	A	A	-	A	A	A	A	A	A	-	A	-	A	A	A	A	A	A
5578752	1	A	A	A	A	A	A	A	A	A	A	A	A	A	A	A	A	A	A	A	A	A	H	A	A	A	A	A	A	A	A	A	A	A	H	A	A	A	A	A	A	A	A	A	A	A	A	A	A
5578753	1	A	A	A	A	A	A	A	A	A	A	A	A	A	A	A	A	A	A	A	A	A	A	A	A	A	A	A	A	A	A	A	A	A	H	H	A	A	A	A	A	A	A	A	A	A	A	A	H
5578765	1	A	A	A	A	A	A	A	A	A	A	A	A	A	A	A	A	A	A	A	A	A	A	A	A	A	A	A	A	A	A	A	A	A	A	A	A	A	A	A	A	A	A	H	A	A	A	A	A
5578769	1	A	A	A	A	A	A	A	A	A	A	A	A	A	A	A	A	A	A	A	A	A	A	A	A	H	A	A	A	A	A	A	A	A	A	A	A	A	H	H	A	A	A	A	A	A	A	A	A
5578770	1	A	H	A	A	A	A	A	A	A	A	A	A	A	A	A	A	A	A	A	A	A	A	A	A	A	A	A	A	A	A	A	A	A	A	A	A	A	A	A	A	A	A	A	A	A	A	A	A
5578778	1	A	A	A	A	A	A	A	A	A	A	A	A	A	A	A	A	A	A	A	A	A	A	A	A	A	A	A	A	A	A	A	A	A	A	A	A	A	A	A	A	A	A	A	A	A	A	A	A
5579044	1	A	A	A	A	A	A	A	A	A	A	A	A	A	A	A	-	A	A	A	A	-	A	A	A	H	A	A	A	A	A	A	A	A	A	A	A	A	A	A	A	A	A	A	A	A	A	A	A
5589959	1	A	A	A	A	-	H	A	A	A	A	A	A	A	A	A	-	A	A	A	A	A	A	A	A	H	A	A	A	A	A	A	A	-	A	A	A	A	A	A	A	A	A	H	A	A	A	A	A
5595672	1	A	A	A	A	A	A	A	A	A	A	A	A	A	A	A	A	A	A	A	A	A	A	A	A	A	A	A	A	A	A	A	A	A	A	A	A	A	A	A	A	A	A	A	A	A	A	A	A
5647593	1	A	A	A	A	A	A	A	A	A	A	A	A	A	A	A	A	A	A	A	H	A	A	A	A	A	A	A	A	A	A	A	A	A	A	A	A	A	A	A	A	A	A	A	A	A	A	A	A
5647666	1	A	A	A	A	A	A	A	A	A	A	A	A	A	A	A	A	A	A	A	A	A	A	A	A	A	A	A	A	A	A	A	A	A	A	A	A	A	A	A	A	A	A	A	A	A	A	A	A
5647673	1	A	A	A	H	A	A	A	A	A	A	A	A	A	A	A	A	A	A	A	A	A	A	A	A	A	A	A	A	A	A	A	A	A	A	A	A	A	A	A	A	A	A	A	A	A	A	A	A
5647682	1	A	A	A	A	A	A	A	A	A	A	A	A	A	A	A	A	A	A	A	A	A	A	A	A	A	A	A	A	A	A	A	A	A	A	A	A	A	A	A	A	A	A	A	A	A	A	A	A
5647692	1	A	A	A	A	A	A	A	A	A	A	A	A	A	A	A	A	A	A	A	A	A	A	A	A	A	A	A	A	H	A	A	A	A	A	A	A	A	A	A	A	A	A	A	A	A	A	A	A
5647694	1	A	A	A	H	A	A	A	A	H	H	A	A	A	A	A	A	A	A	A	A	A	A	A	A	A	A	A	A	A	H	A	A	A	A	A	A	A	A	A	A	A	A	A	A	A	A	A	A
5647699	1	A	A	A	A	A	A	A	A	A	A	A	A	A	A	A	A	A	A	A	A	A	A	A	A	A	A	A	A	A	A	A	A	A	A	A	A	A	A	A	A	A	A	A	A	A	A	A	A
5647702	1	A	H	A	A	H	A	A	A	A	H	A	A	H	A	A	A	A	H	A	A	A	A	A	A	A	H	A	A	A	A	A	A	A	A	A	H	A	A	A	A	A	A	A	A	A	A	A	H
5648989	1	A	-	-	A	-	-	-	-	-	-	A	A	A	-	A	-	-	-	-	-	-	-	-	-	A	-	-	-	-	A	B	A	-	A	A	-	-	A	A	-	-	-	-	-	A	A	A	-
5648996	1	B	-	-	B	-	-	-	-	-	-	B	B	B	-	B	-	-	-	-	-	-	-	-	-	B	-	-	-	-	B	A	B	-	B	B	-	-	B	B	-	-	-	-	-	B	B	B	-
5677499	1	A	A	A	A	A	A	A	A	A	A	A	A	A	A	A	A	A	A	A	A	H	A	A	A	H	A	A	A	A	A	H	A	A	A	A	A	A	A	A	A	A	A	A	A	A	H	A	A
5677511	1	A	A	A	A	A	A	A	A	A	H	A	A	A	A	A	A	A	A	A	A	A	H	A	A	A	A	A	A	A	A	H	A	A	A	A	A	A	A	A	A	A	A	A	A	A	A	A	A
5744408	1	A	A	A	A	A	A	A	A	A	A	A	A	A	A	A	A	A	A	A	A	A	A	A	A	A	A	A	A	A	A	A	A	A	A	A	A	A	A	A	A	A	A	A	A	A	A	A	A
5744415	1	A	A	H	A	A	A	A	H	A	A	A	A	A	A	A	A	A	A	A	A	A	A	A	A	A	A	A	A	A	A	A	A	A	A	A	A	A	A	A	A	A	A	A	A	A	A	A	A
5744417	1	A	A	A	A	A	A	A	A	A	H	A	A	A	A	A	A	A	A	A	A	A	A	A	A	A	A	A	A	H	A	A	A	A	A	A	A	A	A	A	A	A	H	A	A	A	A	A	A
5744430	1	A	A	A	A	A	A	A	A	A	A	A	A	A	A	A	A	A	A	H	A	A	A	A	A	A	A	A	A	A	A	A	A	A	A	A	A	A	A	A	A	A	A	A	A	A	A	A	A
5744431	1	A	A	A	A	A	H	A	A	A	A	A	A	A	A	A	A	A	A	A	A	A	A	A	A	A	A	A	A	A	A	A	A	A	A	A	A	A	A	A	A	A	A	A	A	A	A	A	A
5744448	1	A	A	A	A	A	A	A	A	A	A	A	A	A	A	A	A	A	H	A	A	A	A	A	A	A	A	A	A	A	H	A	A	A	A	A	A	A	A	A	A	A	A	A	A	A	A	A	A
5744449	1	H	H	H	H	H	H	H	H	H	A	A	A	A	A	A	A	A	A	A	A	A	A	A	A	A	A	A	A	A	A	A	A	A	A	A	A	A	A	A	A	A	A	A	A	A	A	A	A
5744450	1	A	A	A	A	A	A	A	A	A	H	A	A	A	H	H	A	H	A	H	H	A	H	A	H	H	A	H	H	H	A	A	H	A	H	A	H	A	A	A	H	A	A	H	A	H	A	H	H
5744451	1	A	A	A	A	A	A	A	A	A	A	A	A	A	A	A	A	A	A	A	A	A	A	A	A	A	A	A	A	A	A	A	A	A	A	A	A	A	A	A	A	A	A	A	A	A	A	A	A
5744457	1	A	A	H	A	A	A	A	H	H	A	A	A	A	A	A	A	A	A	A	A	A	A	A	A	A	A	A	A	A	A	A	A	A	A	A	A	A	A	A	A	A	A	A	A	A	A	A	A
5753286	1	A	A	A	A	A	A	A	A	A	A	A	A	A	A	A	A	A	A	A	A	A	A	A	A	A	A	A	A	A	A	A	A	A	A	A	A	A	A	A	A	A	A	A	A	A	A	A	A
5753504	1	A	A	A	A	A	A	A	-	A	A	A	A	A	A	A	-	A	A	A	A	-	A	A	A	A	A	A	A	A	A	A	A	A	A	A	A	A	A	A	A	A	A	A	A	A	A	A	A
5753617	1	H	A	A	A	-	A	-	A	A	A	A	A	A	A	H	-	A	A	A	A	A	A	A	A	A	A	A	A	-	A	A	A	A	A	A	A	A	A	A	A	A	A	A	A	A	A	A	A
5775163	1	A	A	A	A	A	A	A	A	A	A	A	A	A	A	A	A	A	A	A	A	A	A	A	A	A	A	A	A	A	A	A	A	A	A	A	A	A	A	A	A	A	A	A	A	A	A	A	A
5775183	1	A	A	A	A	A	A	A	A	A	A	A	A	A	A	A	A	A	A	A	A	A	A	A	A	A	A	A	A	A	A	A	A	A	A	A	A	A	A	A	A	A	A	A	A	A	A	A	A
5775296	1	A	A	A	A	A	A	A	A	A	A	A	A	A	A	A	A	A	A	A	A	A	A	A	A	A	A	A	A	A	A	A	A	A	H	A	A	A	A	A	A	A	A	A	A	A	A	A	A
5775323	1	A	A	A	A	A	A	A	A	A	A	A	A	A	A	H	A	H	A	A	A	A	A	A	A	A	A	A	A	A	A	A	A	A	A	A	A	A	A	A	A	A	A	A	A	A	A	A	A
5780922	1	A	A	A	A	A	A	A	A	A	A	A	A	A	A	A	A	A	A	A	A	A	A	A	A	A	A	A	A	A	A	A	A	A	A	A	A	H	A	A	A	A	A	A	A	A	A	A	A
5780931	1	A	H	A	A	A	A	A	A	A	A	A	A	A	A	H	H	A	A	A	A	H	A	A	H	A	H	A	A	H	A	H	A	H	A	A	A	A	A	A	A	A	A	A	A	H	A	A	A
5780938	1	A	A	A	A	A	A	A	A	A	A	A	A	A	A	A	A	A	A	A	A	A	A	A	A	A	A	A	A	A	A	A	A	A	A	A	A	A	A	A	A	A	A	A	A	A	A	A	A
5780947	1	A	A	A	A	A	H	A	A	H	A	A	A	A	A	A	H	A	H	A	A	H	A	A	H	A	A	A	A	H	A	A	H	H	A	A	H	A	H	A	A	A	A	H	A	A	A	A	A
5780948	1	H	H	H	H	H	A	H	H	H	H	H	H	H	H	H	H	H	H	H	H	H	H	H	H	H	H	H	A	H	H	H	H	H	H	H	H	H	H	H	H	H	H	H	H	H	H	H	H
5780949	1	H	H	H	H	H	A	H	H	H	H	H	H	H	H	H	H	H	H	H	H	H	H	H	H	H	H	H	A	H	H	H	H	H	H	H	H	H	H	H	H	H	H	H	H	H	H	H	H
5780950	1	H	H	H	H	H	H	H	H	H	H	H	H	H	H	H	H	H	H	H	H	H	H	H	H	H	H	H	H	H	H	H	H	H	H	H	H	H	H	H	H	H	H	H	H	H	H	H	H
5780972	1	A	A	A	A	A	A	A	A	H	A	A	A	A	A	A	A	A	A	A	A	A	A	A	A	A	A	A	H	A	A	A	A	H	A	A	H	A	H	A	A	A	A	A	A	A	A	A	A
5780974	1	H	H	H	H	A	H	H	H	H	H	H	H	H	H	H	H	H	H	H	H	H	H	H	H	H	H	H	H	H	H	H	H	H	H	H	H	H	H	H	H	H	H	H	H	H	H	H	H
5780975	1	A	A	A	A	A	H	H	A	H	H	H	A	A	H	A	H	A	H	H	A	H	H	H	H	H	H	H	H	H	A	A	A	A	H	A	H	A	H	A	A	H	A	H	H	A	A	H	H
5780976	1	A	A	A	A	A	A	A	A	A	A	A	A	A	A	A	A	A	A	A	A	A	A	A	A	A	H	A	A	A	A	A	A	H	A	A	A	A	A	A	A	A	A	A	A	A	A	A	A
5780977	1	H	H	H	H	A	H	H	H	H	H	H	H	H	H	H	B	H	H	H	H	H	H	H	H	H	H	H	H	H	H	H	H	H	H	H	H	H	H	H	H	H	H	H	H	H	H	H	H
5790580	1	A	A	A	A	A	A	A	A	A	A	A	A	A	A	A	-	A	A	A	A	A	A	A	A	A	A	A	A	A	A	A	A	A	A	A	H	A	A	A	A	A	A	A	A	A	A	A	A
5790595	1	A	A	A	A	A	A	H	A	A	A	A	A	A	A	H	-	A	A	A	A	A	A	A	A	H	A	H	A	A	A	A	A	A	A	H	A	H	A	H	H	A	H	H	A	A	A	A	A
5790596	1	A	H	A	A	A	A	H	A	A	A	A	A	A	A	A	-	A	A	A	A	A	A	A	A	A	A	A	A	A	A	A	A	A	A	A	A	A	A	A	A	A	A	A	A	A	A	A	A
5790600	1	A	A	A	A	A	A	A	A	A	A	A	A	A	H	A	-	A	A	A	H	A	A	A	A	A	A	A	A	A	A	A	A	A	A	A	A	A	A	A	A	A	A	A	A	A	A	A	A
5790601	1	A	A	A	A	A	A	A	A	A	A	A	A	A	A	A	-	A	A	A	A	A	A	A	A	A	A	A	A	A	A	A	A	A	A	A	A	A	A	A	A	A	A	A	A	A	A	A	A
5790602	1	A	A	A	A	A	A	A	A	A	A	A	A	A	H	A	-	A	A	A	A	A	A	A	A	A	H	H	A	A	A	A	A	A	A	H	A	A	A	A	A	A	A	A	A	A	A	A	A
5790624	1	A	H	A	A	H	A	A	A	A	A	A	A	A	A	A	-	A	A	A	A	A	A	A	A	A	A	A	A	A	A	A	A	A	A	A	A	A	A	A	A	A	A	A	A	A	A	A	A
5793025	1	A	A	A	A	A	A	A	A	A	A	A	A	A	A	A	-	A	A	A	A	A	A	A	A	A	A	A	A	A	A	A	A	A	A	A	A	A	A	A	A	A	A	A	A	A	A	A	A
5815798	1	A	A	A	A	-	A	A	A	A	A	A	A	A	A	H	A	A	A	A	A	A	A	A	A	A	A	A	A	A	A	A	A	A	A	A	A	A	A	A	A	A	A	A	A	A	A	A	A
5815802	1	A	H	A	A	-	A	A	A	A	A	A	A	A	A	A	A	A	A	A	A	A	A	A	A	A	A	A	A	A	A	A	A	A	A	A	A	A	A	A	A	A	A	A	A	A	A	A	A
5815831	1	A	A	A	A	-	A	A	A	A	A	A	A	A	A	A	A	A	A	A	A	A	A	A	A	A	A	A	A	H	A	A	A	A	A	A	A	A	A	A	A	A	A	A	A	A	A	A	A
5815840	1	A	A	A	A	-	A	A	A	A	A	A	A	A	A	H	A	A	A	A	A	A	A	H	A	A	A	A	A	A	A	A	A	A	A	A	A	A	A	A	A	A	A	A	A	A	A	A	A
5827393	1	A	A	A	A	A	H	A	A	A	A	A	A	A	A	A	A	A	A	A	A	A	A	A	A	A	A	A	A	A	A	A	A	A	A	A	A	A	A	A	A	A	A	A	A	A	A	A	A
5827503	1	A	A	A	A	A	A	A	A	A	A	A	A	A	A	A	-	A	A	A	A	A	A	A	A	A	A	A	A	A	A	A	H	A	A	A	A	H	A	A	A	A	A	A	A	A	A	A	A
5848112	1	A	A	A	A	-	A	A	A	A	A	A	A	A	A	A	-	A	A	A	A	A	A	A	A	A	-	A	A	A	A	A	A	A	A	A	A	A	A	A	A	H	A	A	A	A	A	A	A
5894395	1	A	A	A	-	-	A	H	A	A	A	A	A	A	A	A	A	A	A	A	A	A	A	A	A	A	A	A	A	A	A	A	A	A	A	A	A	A	A	A	H	A	A	A	A	A	A	A	A
5894396	1	A	A	A	-	-	A	A	A	A	A	A	A	A	A	A	A	A	A	A	A	A	A	A	A	A	A	A	A	A	A	A	A	A	A	A	A	A	A	A	A	A	A	A	A	A	A	H	A
5899372	1	A	A	A	A	A	A	A	A	A	A	A	A	A	A	A	A	A	A	A	A	A	A	A	A	A	A	A	A	A	A	A	A	A	A	A	A	A	A	A	A	A	A	A	A	A	A	A	A
5903214	1	A	A	A	A	A	A	A	A	A	A	A	A	A	A	A	-	A	A	A	A	A	A	A	A	A	A	A	A	A	A	A	A	A	A	A	A	A	A	A	A	A	A	A	A	A	A	A	A
5903263	1	A	A	A	A	A	A	A	A	A	A	A	A	A	A	A	-	A	A	A	A	A	A	A	A	A	A	A	A	A	A	A	H	A	A	A	A	A	A	A	A	A	A	A	A	A	A	A	A
5903340	1	A	A	A	H	A	A	A	A	A	A	A	A	A	A	A	-	A	A	A	A	A	A	A	A	A	A	A	A	A	A	A	A	A	A	A	A	H	A	A	A	A	A	A	A	A	A	A	A
5908397	1	A	A	A	A	A	A	A	A	A	A	A	A	A	A	A	A	A	A	A	A	A	A	A	A	A	A	A	A	A	A	A	A	A	A	A	A	A	A	A	A	A	A	A	A	A	A	A	A
5908488	1	H	-	A	-	A	A	A	A	A	B	A	H	H	A	A	-	A	B	-	A	-	A	A	A	A	A	A	A	-	H	A	-	A	A	A	A	A	A	H	A	A	-	A	H	A	A	A	A
5908493	1	A	-	A	-	A	A	A	A	A	A	A	A	A	A	A	-	A	A	-	A	-	A	A	A	A	A	A	A	-	A	A	-	A	A	A	A	A	A	A	A	A	-	A	A	H	A	A	A
5908497	1	A	-	A	-	B	A	A	A	A	A	A	A	A	A	A	-	A	A	-	A	-	A	A	A	A	A	A	B	-	A	A	-	B	A	A	A	H	H	A	A	H	-	H	A	A	H	A	A
5908502	1	H	-	A	-	A	A	A	H	A	A	A	H	H	A	A	-	A	B	-	A	-	A	A	A	A	A	A	A	-	H	A	-	A	A	A	A	A	A	A	A	A	-	A	A	A	A	A	A
5908504	1	H	-	A	-	A	A	A	A	A	A	A	H	H	H	A	-	A	B	-	A	-	A	A	A	A	B	A	A	-	H	H	-	A	A	A	A	A	A	A	H	A	-	A	A	A	A	A	A
5908507	1	A	-	A	-	A	A	A	A	A	A	A	A	A	A	A	-	A	A	-	A	-	A	A	A	A	B	A	A	-	A	A	-	A	A	A	A	A	A	A	A	A	-	A	A	A	A	A	A
5908510	1	A	-	A	-	A	A	A	A	A	A	A	A	A	A	A	-	A	A	-	A	-	A	A	A	A	A	A	A	-	A	A	-	A	A	A	A	A	A	A	A	A	-	A	H	A	A	A	A
5908514	1	A	-	B	-	B	A	A	A	A	A	A	A	A	A	A	-	A	A	-	A	-	A	A	A	H	A	A	A	-	A	A	-	A	A	A	A	A	H	H	A	H	-	H	H	A	A	H	A
5908543	1	A	A	A	A	A	A	A	A	A	A	A	A	A	A	A	A	A	A	A	A	A	A	A	A	A	A	A	A	A	A	A	A	A	A	A	A	A	A	A	A	A	A	A	A	A	A	A	A
5908583	1	A	A	A	A	A	A	A	A	A	A	A	A	A	A	A	A	A	A	A	A	A	A	A	A	A	A	A	A	A	A	A	A	A	A	A	A	A	A	A	A	A	A	A	A	A	A	A	A
5908683	1	A	A	A	A	A	A	A	A	A	A	A	A	A	A	A	A	A	A	A	A	A	A	A	A	A	A	A	A	A	A	A	A	A	A	A	A	A	A	A	A	A	A	A	A	A	A	A	A
5908691	1	A	A	A	A	A	A	A	A	A	A	A	A	A	A	A	A	A	A	A	A	A	A	A	A	A	A	A	A	A	A	A	A	A	A	A	A	A	A	A	A	A	A	A	A	A	H	A	A
5908709	1	A	A	A	A	-	A	A	A	A	A	A	A	A	A	A	-	A	A	A	A	A	A	A	A	A	A	A	A	A	A	A	A	A	A	A	A	A	A	A	A	A	A	A	A	A	A	A	A
5915836	1	A	A	A	A	H	A	A	A	A	A	A	A	A	A	A	A	A	A	A	A	H	H	A	A	A	A	H	A	A	A	A	A	A	A	A	A	H	A	A	A	A	H	A	A	A	A	A	A
5917009	1	A	A	H	A	A	A	A	A	A	A	A	A	A	A	A	A	A	A	H	A	H	A	A	H	A	A	A	A	A	A	A	A	A	A	A	A	A	H	A	A	A	A	A	A	A	A	A	A
5917063	1	A	A	A	A	A	A	A	A	A	A	A	A	A	A	A	A	A	A	A	H	A	A	A	A	A	A	A	A	A	A	A	A	A	A	A	A	H	A	A	A	A	A	A	A	A	A	H	A
5943255	1	A	A	A	A	A	A	A	A	A	A	A	A	A	A	A	A	A	A	A	A	A	A	A	A	A	A	A	A	A	A	A	A	A	A	A	A	A	A	A	A	A	A	A	A	A	A	A	A
5943280	1	A	A	A	A	A	A	A	A	A	A	A	A	A	A	A	A	A	A	A	A	A	A	A	A	A	A	A	A	A	A	A	A	A	A	A	A	A	A	A	A	A	H	A	A	A	A	A	A
5943389	1	A	A	A	A	A	A	A	A	A	A	A	A	A	A	H	A	A	A	A	A	A	A	A	A	A	A	A	A	A	A	A	A	A	A	A	A	H	H	A	A	A	A	A	A	A	A	A	A
5943395	1	A	H	A	H	A	A	H	H	A	H	H	H	H	H	A	A	A	H	A	A	A	H	H	H	A	A	A	H	B	H	A	A	A	A	A	H	A	H	H	A	A	A	A	A	A	H	H	A
5943396	1	A	A	A	A	A	A	A	A	A	A	A	A	H	A	A	A	A	A	A	A	A	A	A	A	A	A	A	A	A	A	A	A	A	A	A	A	A	A	A	A	A	A	A	A	A	A	A	H
5943399	1	A	H	A	A	A	A	A	A	A	A	A	A	A	A	A	A	A	A	A	A	A	A	A	A	A	A	A	A	B	A	A	A	A	A	A	A	A	A	A	A	A	A	A	A	A	A	A	A
5943401	1	A	A	A	A	A	A	A	A	A	A	A	A	A	A	A	A	A	A	A	A	A	A	H	A	A	A	A	A	A	A	A	A	A	H	A	A	A	A	A	A	A	A	A	A	A	A	A	A
5943408	1	A	A	A	H	A	A	A	H	A	A	A	A	A	A	A	A	A	H	A	A	A	A	A	A	A	A	A	A	A	A	A	A	A	A	A	A	H	A	A	A	A	A	A	A	A	A	H	A
5943410	1	H	H	H	H	H	H	H	B	H	H	H	H	H	H	H	B	H	H	H	H	H	H	H	B	H	H	H	H	B	H	H	H	H	H	H	H	H	H	H	H	H	A	H	H	H	H	H	H
5943417	1	A	H	A	H	A	A	H	H	H	A	A	H	H	H	A	B	A	A	H	H	H	H	H	A	H	A	H	H	B	H	A	A	A	H	H	H	A	H	H	A	A	A	A	H	A	A	H	A
5943419	1	A	A	A	A	A	A	A	A	A	A	A	A	A	A	A	A	A	A	A	A	A	A	A	A	A	A	H	A	A	A	A	A	A	A	A	H	A	A	A	A	A	A	A	A	A	A	A	A
5943461	1	A	A	A	A	H	A	A	A	A	A	A	A	A	A	A	A	A	A	A	A	A	A	A	A	A	A	A	A	A	A	A	A	A	A	A	A	A	A	A	A	A	A	H	A	A	A	A	A
5961165	1	A	H	A	A	A	A	A	A	A	A	A	A	A	A	A	A	A	A	A	A	A	A	A	H	A	A	A	A	A	A	A	H	A	A	A	A	A	A	A	A	A	A	A	A	A	A	A	A
5961203	1	A	A	A	A	A	A	A	-	A	A	A	A	A	A	A	-	A	A	A	A	A	A	A	A	A	A	A	H	A	A	A	A	A	A	A	A	A	A	A	A	A	A	A	A	A	A	A	A
5961205	1	A	A	A	A	A	A	A	-	A	A	A	A	A	A	A	-	A	A	A	A	A	A	A	A	A	A	A	A	A	A	A	A	A	A	A	A	A	A	A	A	A	A	A	A	A	A	A	A
5961206	1	A	A	A	A	A	H	A	-	A	A	A	A	A	A	A	-	A	A	A	A	A	A	A	A	A	A	A	A	A	A	A	A	A	A	A	A	A	A	A	A	A	A	A	A	A	A	A	A
5961300	1	A	A	A	A	A	A	A	A	A	H	A	A	A	A	A	A	A	A	A	H	A	A	A	A	A	A	A	A	A	A	A	A	A	A	A	A	A	A	A	A	A	A	A	A	A	A	A	A
5988028	1	A	A	A	A	A	A	A	A	A	A	A	A	A	A	A	-	A	A	A	A	A	A	A	A	A	A	A	A	A	A	A	A	A	A	A	A	A	A	A	A	A	A	A	A	A	A	A	A
5988103	1	A	A	A	-	-	A	A	-	A	-	A	A	A	A	A	-	A	A	A	A	A	-	A	A	A	A	A	A	A	A	A	A	A	A	A	A	A	A	A	A	A	A	-	A	A	A	A	A
5988115	1	H	A	A	-	-	H	A	-	A	-	A	A	A	A	A	-	A	A	A	A	A	-	A	A	H	A	A	A	A	A	A	A	A	A	A	A	A	A	H	A	A	A	-	A	A	A	A	A
5988116	1	A	A	A	-	-	A	A	-	A	-	A	A	A	A	A	-	A	A	A	A	H	-	A	A	A	A	A	A	A	A	A	A	A	A	A	A	A	H	A	A	A	A	-	A	H	A	A	A
5988126	1	A	A	A	-	-	A	A	-	H	-	A	A	A	A	A	-	A	A	A	A	A	-	A	A	A	A	A	A	A	A	A	A	A	A	A	A	A	A	A	A	A	A	-	A	A	A	A	A
5988131	1	H	A	A	-	-	H	A	-	A	-	A	A	H	A	A	-	A	A	A	A	A	-	A	A	A	A	A	A	A	A	A	A	A	A	A	A	A	A	A	A	A	A	-	A	A	A	A	A
5988142	1	H	A	A	-	-	A	A	-	A	-	A	A	A	A	A	-	A	A	A	A	H	-	A	A	A	A	A	A	A	A	A	A	A	A	A	A	A	H	A	A	A	A	-	A	H	A	A	A
5988147	1	A	A	A	-	-	A	A	-	A	-	A	A	A	A	A	-	A	A	A	A	H	-	A	A	A	A	A	A	A	A	A	A	A	A	A	A	A	H	A	A	A	A	-	H	H	A	H	A
6011034	1	A	A	A	A	A	A	A	A	A	A	A	A	A	H	A	-	A	A	A	A	A	-	A	A	A	A	A	A	A	A	A	A	A	-	A	A	A	A	A	A	A	A	A	A	A	A	A	A
6011061	1	A	H	A	A	A	A	A	A	A	A	A	A	A	A	A	-	A	A	A	A	A	-	A	A	A	A	A	A	A	A	A	A	A	-	A	A	A	A	A	A	A	A	A	A	A	A	A	A
6018638	1	A	A	A	A	A	A	A	A	A	A	A	A	A	A	A	H	A	A	A	A	A	A	A	A	A	H	A	A	A	A	A	A	A	A	A	A	A	A	A	A	A	A	A	A	A	A	A	A
6018707	1	A	A	A	A	A	A	A	A	A	A	A	A	A	A	H	-	A	A	A	A	A	A	H	A	A	A	A	H	A	A	A	A	A	A	A	A	A	A	A	A	A	A	A	A	A	A	A	A
6018708	1	A	A	A	A	A	A	A	A	A	A	A	A	A	A	A	-	A	A	A	A	A	A	A	H	A	A	A	A	A	A	A	H	A	A	A	A	A	A	A	A	A	A	A	A	A	A	H	A
6018751	1	A	A	A	A	A	A	A	A	A	A	A	A	A	A	A	-	A	A	A	A	A	A	A	A	A	A	A	A	A	A	A	A	A	A	A	A	A	A	A	A	A	A	H	A	A	A	A	A
6018754	1	A	A	A	A	A	A	A	A	A	A	A	A	A	A	A	-	A	A	A	A	A	A	A	A	A	A	A	A	A	A	A	A	A	A	A	A	A	A	A	A	A	A	A	A	A	A	A	A
6018758	1	A	A	A	A	A	A	A	A	A	A	A	A	A	A	A	-	A	A	A	A	A	A	A	A	A	A	A	A	A	A	A	A	A	A	A	A	A	A	A	A	A	A	A	A	A	A	A	A
6037420	1	A	A	A	A	A	A	A	A	A	A	A	A	A	A	H	A	A	A	A	H	A	A	A	A	A	A	A	A	A	A	A	A	-	A	A	H	A	A	A	A	A	A	A	A	A	A	A	A
6037429	1	A	A	A	A	A	A	A	A	A	A	A	A	A	A	A	A	A	A	A	A	A	A	A	A	A	A	H	A	A	A	A	A	-	A	A	A	A	A	A	A	A	A	A	A	A	A	A	A
6069515	1	A	A	A	A	A	A	A	A	A	A	A	A	A	A	A	A	A	A	A	A	H	A	A	A	A	A	A	A	A	A	A	H	A	A	A	A	A	A	A	A	A	A	A	A	A	A	A	A
6075945	1	A	A	A	A	A	A	A	H	A	A	A	A	A	A	A	-	A	A	A	A	A	A	A	A	A	A	A	A	A	A	A	A	A	A	A	A	A	A	A	A	A	A	H	A	A	A	A	A
6075992	1	A	A	A	A	A	A	A	A	A	A	A	A	A	A	A	-	A	A	A	A	A	A	H	A	A	A	A	A	A	A	A	A	A	A	A	A	A	A	A	A	A	A	A	A	A	A	A	A
6076002	1	A	A	A	A	A	A	A	A	A	A	A	A	A	A	A	A	A	A	A	A	A	A	A	A	A	A	A	A	A	A	A	A	A	A	A	A	A	A	H	A	A	A	A	A	A	A	A	A
6087604	1	A	A	A	H	A	A	A	A	A	A	A	A	A	A	A	A	H	A	A	A	A	H	A	A	A	A	A	A	A	A	A	A	A	A	A	A	A	A	A	A	A	A	H	A	A	A	A	A
6104417	1	A	A	A	A	A	A	A	A	A	A	A	A	A	A	A	-	A	A	A	A	A	A	A	A	A	A	A	A	A	A	A	A	A	-	A	A	A	A	A	A	A	A	A	A	A	A	A	A
6105556	1	A	A	-	A	A	A	A	A	A	A	H	B	H	A	A	-	A	H	-	A	A	A	A	-	A	A	A	A	A	A	-	-	-	A	A	-	-	A	A	A	A	A	A	A	A	A	A	A
6105557	1	A	A	-	A	A	A	A	A	A	A	A	A	A	A	H	-	H	A	-	A	H	A	A	-	A	B	A	A	A	A	-	-	-	A	A	-	-	A	A	A	A	A	H	A	A	A	A	A
6105566	1	A	A	-	A	A	A	A	A	A	A	A	A	A	A	B	-	A	A	-	A	H	A	A	-	A	A	A	A	A	A	-	-	-	A	A	-	-	A	B	A	A	A	A	A	A	A	A	A
6105567	1	H	A	-	B	A	B	H	A	A	A	A	A	A	H	A	-	A	A	-	A	A	A	A	-	A	A	A	A	A	A	-	-	-	A	A	-	-	A	A	B	A	A	A	A	A	A	A	A
6105573	1	A	A	-	A	A	A	A	A	A	A	A	A	A	A	A	-	A	A	-	A	A	A	A	-	A	A	A	A	A	A	-	-	-	A	A	-	-	A	A	A	A	A	A	A	A	A	A	A
6105574	1	A	A	-	A	A	A	A	A	A	A	A	A	A	A	A	-	A	A	-	A	A	A	A	-	A	A	A	A	A	A	-	-	-	H	A	-	-	A	A	A	H	A	A	A	A	A	A	A
6105594	1	A	A	-	A	A	A	A	A	A	A	A	A	A	A	A	-	A	A	-	A	A	A	A	-	A	A	A	A	A	A	-	-	-	A	A	-	-	A	A	A	A	A	A	H	A	A	A	A
6105611	1	A	A	-	A	A	A	A	A	A	A	A	A	H	A	A	-	A	A	-	A	A	A	A	-	A	A	A	A	A	H	-	-	-	A	A	-	-	A	A	A	A	A	A	A	A	H	A	A
6118266	1	A	A	A	A	A	A	A	A	A	A	A	A	A	A	A	A	A	A	A	H	A	A	A	A	A	A	A	A	A	A	A	A	A	A	A	A	A	A	A	A	A	A	A	A	A	A	A	A
6125865	1	A	A	A	A	A	A	A	A	A	A	A	A	A	A	A	A	A	A	A	A	A	A	A	A	A	A	A	A	A	A	A	A	A	A	A	A	A	A	A	A	A	A	A	A	A	A	A	A
6125869	1	A	A	A	A	A	A	A	A	A	A	A	A	A	A	H	A	A	A	A	A	A	A	A	A	A	A	A	A	A	A	A	A	A	A	A	A	A	A	A	A	A	A	A	A	A	A	A	A
6125874	1	H	A	A	A	A	A	A	A	A	A	A	A	A	A	A	A	A	A	A	A	A	H	A	A	A	H	A	A	A	A	A	A	A	A	A	A	A	A	A	A	A	A	A	A	A	A	A	A
6125877	1	A	A	A	A	A	H	A	A	A	A	A	A	A	A	A	A	A	A	A	A	A	H	A	A	A	A	A	A	A	A	A	A	A	A	A	A	A	A	A	A	A	A	A	A	A	A	H	A
6125880	1	A	A	A	A	A	A	A	A	A	A	A	A	A	A	A	A	A	A	A	A	A	A	A	A	A	A	A	A	A	H	A	A	A	A	A	A	A	A	A	A	A	A	A	A	A	A	A	A
6125881	1	A	A	A	A	A	A	A	A	A	A	A	A	A	A	A	A	A	A	A	A	A	A	A	A	A	A	A	H	A	A	A	A	A	A	A	A	A	A	A	A	A	A	A	H	A	A	A	A
6125912	1	A	A	A	A	A	A	A	A	A	H	A	A	A	A	A	-	A	A	A	A	A	A	A	A	A	A	A	A	A	A	A	A	-	A	A	A	A	A	A	A	A	A	A	A	A	A	A	A
6134837	1	A	A	A	A	A	A	A	A	A	A	A	A	A	A	A	A	A	A	A	A	A	A	A	A	A	A	A	A	A	A	A	A	A	A	A	A	A	A	A	A	A	A	A	A	A	A	A	A
6134925	1	A	A	A	A	A	A	A	A	A	A	A	A	A	A	A	A	A	A	A	A	A	A	A	A	A	A	A	A	A	A	A	A	A	A	A	A	A	A	A	A	A	A	A	A	A	A	A	A
6144106	1	A	A	A	A	A	A	A	A	A	A	A	A	A	A	A	-	A	A	A	A	A	A	A	A	A	H	A	A	A	A	A	A	A	A	A	A	A	A	A	A	A	A	A	A	A	A	A	A
6144116	1	A	A	A	A	A	A	A	A	A	H	A	A	A	A	A	-	A	A	A	A	A	A	A	A	A	A	A	A	A	A	A	A	A	A	A	A	A	A	A	A	A	A	A	A	A	A	A	A
6165156	1	A	A	A	A	A	A	A	A	A	A	A	A	A	A	A	A	A	A	A	A	A	A	A	A	A	A	A	A	A	A	A	A	A	A	A	A	A	A	H	A	A	A	A	A	A	H	A	A
6187812	1	A	A	A	A	A	A	A	A	A	A	A	A	A	A	A	A	A	A	A	A	A	A	A	A	A	A	A	A	A	A	A	A	A	A	A	A	A	A	A	A	A	A	A	A	A	A	A	A
6187891	1	A	A	A	A	A	A	A	A	A	A	A	A	A	A	A	A	A	A	A	H	A	A	A	A	A	A	A	A	A	A	A	H	A	A	A	A	A	A	A	A	A	A	A	A	A	A	A	A
6208062	1	-	A	-	A	A	A	A	A	A	A	A	H	A	A	-	-	A	A	A	A	-	-	A	A	A	-	A	A	A	A	A	A	A	A	A	A	A	A	A	H	A	A	-	A	-	-	A	A
6218264	1	A	A	A	A	H	A	A	A	A	A	A	A	A	A	A	-	A	A	A	A	A	A	A	A	A	H	A	A	A	A	A	A	A	A	A	A	A	A	A	A	A	A	A	A	A	A	A	A
6218284	1	A	A	A	A	A	A	A	A	A	A	A	A	A	A	A	-	A	A	H	A	A	A	A	A	A	A	A	A	A	A	A	A	A	A	A	A	A	A	A	A	A	A	A	A	A	A	A	A
6218300	1	A	A	A	A	A	A	A	A	A	A	A	A	A	A	A	-	A	A	A	A	A	A	A	A	A	A	A	A	A	A	A	A	A	A	A	A	A	A	A	A	A	A	A	A	A	A	A	A
6255556	1	A	A	A	A	A	A	A	A	A	A	A	A	A	A	A	A	A	A	A	H	A	A	A	A	A	A	A	A	A	A	A	A	A	A	A	A	A	A	A	A	A	A	A	A	A	A	A	A
6255585	1	A	A	A	A	A	A	A	A	A	A	A	A	A	A	A	A	A	A	A	A	A	A	A	A	A	A	A	A	A	A	A	A	A	A	A	A	A	A	A	A	A	A	A	A	A	A	A	A
6268991	1	A	A	A	A	A	A	A	A	A	A	A	A	A	A	A	-	A	A	A	A	A	A	A	A	A	A	A	A	A	A	A	A	A	A	A	A	A	A	A	A	A	A	A	A	A	A	A	A
6268994	1	A	A	A	A	A	A	A	A	A	A	A	A	A	A	A	-	A	A	A	A	A	A	A	A	A	A	A	A	A	A	A	A	A	A	A	A	A	A	A	A	A	A	A	A	A	A	A	A
6269079	1	A	A	A	A	A	A	A	A	H	A	A	A	A	A	A	A	A	A	A	A	A	A	A	A	A	H	H	A	A	A	H	A	A	H	A	A	A	A	A	A	A	A	A	A	A	A	H	A
6269083	1	A	A	A	A	A	H	A	A	A	A	A	A	A	A	A	A	A	A	A	A	A	A	A	A	A	A	A	A	A	A	H	A	A	A	A	A	A	A	A	A	A	A	A	A	A	H	A	A
6269091	1	A	H	H	A	A	A	A	A	A	H	H	A	A	H	A	A	A	H	A	A	A	H	A	A	A	H	H	A	A	A	H	A	A	A	A	H	H	H	A	A	A	A	H	H	A	H	A	H
6269093	1	A	A	A	A	A	A	A	A	A	A	A	A	A	A	A	A	A	A	H	A	A	A	A	A	A	A	A	A	A	A	A	A	A	A	A	A	A	A	A	A	A	A	A	A	A	A	A	A
6269111	1	A	A	A	A	A	A	A	A	A	A	A	A	A	A	A	A	A	A	A	A	H	A	A	A	A	A	A	H	A	A	A	A	A	A	A	A	A	A	A	A	A	A	A	A	A	A	A	A
6269114	1	A	A	A	A	A	A	A	A	A	A	A	A	A	A	A	A	A	A	A	A	A	A	A	A	A	A	A	A	A	A	A	A	A	A	A	A	A	A	A	A	A	A	A	A	A	A	A	A
6287136	1	A	A	A	A	A	A	A	A	A	A	A	A	A	A	A	A	A	A	A	A	H	A	A	A	A	A	A	A	A	A	A	A	A	A	A	A	H	A	A	A	A	A	A	A	A	A	A	A
6287571	1	H	H	A	H	H	A	H	H	H	H	H	H	H	H	A	A	H	H	A	H	A	A	A	H	H	H	H	A	A	H	H	H	H	A	H	H	H	A	H	H	A	A	A	A	A	A	A	A
6294129	1	A	A	A	A	A	A	A	A	A	A	A	A	A	A	A	A	A	A	A	A	A	A	A	A	A	A	A	A	A	A	A	A	A	A	A	A	A	A	A	A	A	A	A	A	A	A	A	A
6294191	1	A	A	H	A	A	A	A	A	A	A	A	A	A	A	A	A	H	A	A	A	A	A	A	A	A	A	A	H	A	A	A	A	H	A	A	H	A	A	A	A	A	H	A	A	A	A	A	A
6315885	1	A	A	A	A	A	A	A	A	A	A	A	A	A	A	A	A	A	A	A	A	A	A	A	A	A	A	A	A	A	A	A	A	A	A	A	A	A	A	A	A	A	A	A	A	A	A	H	A
6343293	1	A	A	A	A	-	A	A	A	A	A	A	A	A	A	A	-	A	A	A	A	A	A	A	A	A	A	A	A	A	A	A	A	A	A	A	A	A	A	A	A	A	A	A	A	A	A	A	A
6343394	1	A	A	-	A	A	A	A	A	A	A	A	A	A	A	A	A	A	A	A	A	A	A	A	A	A	A	H	A	A	A	A	A	A	A	A	A	A	A	A	A	A	A	H	A	A	H	A	A
6343411	1	A	H	-	A	A	A	A	A	A	A	A	A	A	A	A	A	A	A	A	A	A	A	A	A	A	A	A	A	A	A	A	A	A	A	A	A	A	A	A	A	A	A	A	A	A	A	H	A
6343412	1	A	A	-	A	A	A	A	A	H	A	A	A	A	A	A	A	A	A	A	A	A	A	A	A	A	A	A	A	H	A	A	A	A	H	A	A	A	A	A	A	A	A	A	A	A	A	A	A
6343424	1	A	A	-	A	A	A	A	A	A	A	A	A	A	A	A	A	A	A	A	A	A	A	A	A	A	A	A	A	A	A	A	A	A	A	A	A	H	A	A	A	A	A	A	A	H	A	A	A
6343431	1	H	A	-	A	H	A	A	A	H	A	A	H	A	A	H	A	A	A	A	A	A	A	A	A	A	A	A	H	A	A	A	A	A	H	A	A	A	A	A	A	A	A	A	H	A	A	H	A
6343440	1	H	A	-	A	A	A	A	A	A	A	A	A	A	A	A	A	A	A	A	A	A	A	A	A	A	A	A	A	A	A	A	A	A	A	A	A	A	A	A	A	A	A	A	A	A	A	A	A
6343500	1	A	A	A	A	A	A	A	A	A	A	A	A	A	A	A	A	A	A	A	A	A	A	A	A	A	A	A	A	A	A	A	A	A	A	A	A	A	A	A	A	A	A	A	A	A	A	A	A
6343501	1	H	H	A	H	A	H	A	H	A	A	A	H	A	A	A	A	A	A	A	A	A	A	A	A	A	A	A	A	A	A	A	A	A	A	A	A	A	A	A	A	A	A	A	A	A	A	A	A
6343502	1	A	A	A	A	A	A	A	A	A	A	A	A	A	H	H	A	A	A	H	A	H	H	H	A	H	H	A	H	H	A	A	H	H	H	H	H	H	H	H	H	H	H	H	A	H	H	H	H
6343503	1	A	A	H	H	A	H	H	H	A	A	H	A	A	A	A	A	A	A	A	A	A	A	A	A	A	A	A	A	A	A	A	A	A	A	A	A	A	A	A	A	A	A	A	A	A	A	A	A
6343504	1	A	A	A	A	A	A	A	A	A	H	A	A	A	H	H	A	A	A	A	A	H	A	H	A	A	H	A	H	A	H	A	A	A	A	H	A	A	A	A	H	A	A	A	A	A	H	A	A
6343513	1	H	H	H	A	A	H	H	A	A	H	A	A	A	A	H	A	A	A	A	A	H	H	A	H	A	H	H	A	A	A	A	H	H	A	A	A	A	A	H	A	A	A	A	A	A	H	A	A
6343515	1	A	A	A	A	A	A	A	A	A	A	A	A	A	A	A	A	A	A	A	A	A	A	A	A	A	A	A	A	A	A	A	A	A	A	A	A	A	A	A	A	A	A	A	A	A	A	A	A
6343528	1	A	A	A	A	A	A	A	A	A	A	A	A	A	A	A	A	A	A	A	A	A	A	A	A	A	A	A	A	A	A	A	A	A	A	A	A	A	A	A	A	A	A	A	A	A	A	A	A
6343541	1	A	A	A	A	A	H	A	H	H	A	A	A	A	A	A	A	A	A	A	A	A	A	A	A	A	A	A	A	A	A	A	A	A	A	A	A	A	A	A	A	A	A	A	A	A	A	A	A
6343543	1	A	A	A	A	A	A	A	A	A	A	A	A	A	A	H	A	H	A	A	H	H	A	H	A	H	H	H	H	H	A	A	H	H	H	A	H	A	A	A	H	A	A	H	A	A	A	H	H
6343546	1	A	A	A	A	A	A	A	A	A	A	A	A	H	A	A	A	A	A	A	A	A	A	A	A	A	A	A	A	A	H	A	A	A	A	A	A	A	A	A	A	A	A	A	A	A	A	A	A
6343547	1	H	H	H	H	A	H	H	H	H	A	H	H	H	A	A	A	A	H	A	A	A	A	A	A	A	A	A	A	A	H	A	A	A	A	A	A	A	A	A	A	A	A	A	A	A	A	A	A
6343549	1	A	A	A	A	A	A	A	A	A	H	A	A	A	A	H	H	H	A	H	H	A	H	H	A	H	A	H	H	A	A	H	H	H	H	H	H	H	A	H	H	H	H	H	H	H	H	H	H
6343554	1	A	A	A	A	A	A	A	A	A	H	A	A	A	A	A	A	A	A	A	A	A	A	A	A	A	A	A	H	A	A	A	A	H	A	A	A	A	H	H	A	A	A	A	H	A	A	H	H
6352766	1	A	A	A	H	-	A	A	A	A	A	A	A	A	A	A	-	A	A	A	A	A	A	A	A	A	A	A	A	A	A	A	A	A	A	A	A	A	A	A	A	A	A	A	A	A	A	A	A
6352773	1	A	A	A	H	-	A	A	A	A	A	A	A	A	A	A	-	A	A	A	A	H	A	A	A	A	A	A	A	A	A	A	A	A	A	A	A	A	A	A	A	A	A	A	A	A	A	A	A
6352905	1	A	A	A	A	A	A	A	A	A	A	A	A	A	A	A	-	A	A	A	A	A	A	A	A	A	A	A	A	A	A	A	A	A	A	A	A	A	A	A	A	A	A	H	A	A	A	A	A
6366792	1	A	A	A	A	A	A	A	A	A	A	A	A	A	A	A	-	A	A	A	A	A	A	A	A	A	A	A	A	A	A	A	A	A	A	A	A	A	A	A	A	A	A	A	A	A	A	A	A
6384718	1	A	A	A	A	-	A	A	A	A	A	A	A	A	A	A	A	A	A	A	A	-	A	A	A	A	A	A	A	A	A	A	A	-	A	A	A	A	A	A	A	A	A	A	A	A	A	A	A
6392824	1	A	A	A	A	H	A	A	A	A	A	A	A	A	A	A	A	A	A	A	A	A	A	A	A	A	A	A	A	A	A	H	A	A	A	A	A	A	A	A	A	A	A	A	A	A	H	A	A
6406608	1	-	A	A	A	A	-	-	A	-	-	A	A	A	A	-	-	-	-	A	-	A	-	-	-	A	-	A	H	-	A	A	-	-	-	-	A	A	A	-	A	A	-	A	-	B	A	A	-
6422586	1	A	A	A	A	A	A	A	A	A	A	A	A	A	A	A	A	H	A	A	A	A	H	A	A	A	A	A	A	A	A	A	A	A	A	A	A	A	A	A	A	A	A	A	A	A	A	A	A
6448257	1	A	A	A	A	-	A	A	A	A	H	A	A	A	A	A	-	A	A	A	H	H	H	A	A	A	B	A	H	A	A	H	H	B	H	H	A	H	H	H	A	A	A	A	H	H	H	H	H
6448261	1	A	A	A	A	-	A	A	A	A	A	A	A	H	A	A	-	A	H	A	A	A	A	A	A	A	A	A	A	A	H	A	A	A	A	A	A	A	A	A	A	A	A	A	A	A	A	A	A
6448264	1	A	A	A	A	-	A	A	A	A	H	A	H	A	A	A	-	A	A	A	A	A	A	A	A	A	B	A	A	A	A	A	H	A	A	A	H	A	A	A	A	A	A	A	A	A	A	A	H
6448272	1	H	H	B	H	-	H	A	A	A	A	A	A	A	A	A	-	A	A	A	A	A	A	A	A	A	A	A	A	A	A	A	A	A	A	A	A	A	A	A	A	A	A	A	A	A	A	A	A
6448275	1	H	H	B	A	-	H	A	A	A	A	A	A	A	A	A	-	A	A	A	A	A	A	A	A	A	A	A	A	A	H	A	A	A	A	A	A	A	A	A	A	A	A	A	A	A	A	A	A
6448299	1	A	A	A	A	-	A	A	A	A	A	A	A	A	A	A	-	A	A	A	A	A	A	A	A	A	A	A	A	A	A	A	A	A	A	A	A	A	A	A	A	A	A	A	A	A	A	A	A
6448300	1	A	A	A	A	-	A	A	A	A	H	A	A	A	A	A	-	A	A	A	A	A	A	A	A	A	A	A	A	A	A	A	H	A	A	A	A	A	A	A	A	A	A	A	A	A	A	A	A
6448302	1	A	A	A	A	-	A	A	A	A	A	A	A	A	A	A	-	A	A	A	A	A	A	A	A	A	A	A	A	A	A	A	A	A	A	A	A	A	A	A	A	A	A	A	A	A	A	A	A
6448311	1	A	A	A	A	-	A	A	A	A	A	A	A	A	A	A	-	A	A	A	H	A	A	H	A	A	A	A	H	A	A	A	H	A	H	A	A	A	A	A	A	A	A	A	A	A	H	A	A
6448317	1	A	A	A	A	-	A	A	A	A	A	A	A	A	A	A	-	A	A	A	A	A	A	A	A	A	A	A	A	A	A	A	A	A	A	A	A	A	A	A	A	A	A	A	A	A	H	A	A
6452869	1	H	A	A	A	A	H	A	H	A	A	A	A	A	A	A	-	A	A	A	A	A	A	A	A	A	A	A	A	A	A	A	A	-	A	A	A	A	A	A	A	A	A	A	A	A	A	A	A
6452870	1	A	A	A	A	A	A	A	A	A	A	A	A	A	A	A	-	H	A	A	A	A	A	A	A	A	A	A	A	A	A	A	A	-	A	A	A	A	A	A	H	A	A	A	A	A	A	H	A
6452872	1	A	A	A	A	A	A	A	A	A	A	A	A	A	A	A	-	A	A	A	A	A	A	A	A	A	A	A	A	A	H	A	A	-	A	A	A	A	A	A	A	A	A	A	A	A	A	A	A
6452875	1	A	A	A	A	A	H	A	A	A	A	A	A	A	A	A	-	A	A	A	H	A	A	A	A	A	A	A	A	A	A	A	A	-	A	A	A	A	A	A	A	A	A	A	A	A	A	A	A
6452878	1	A	A	A	A	A	A	A	A	A	A	A	A	A	A	A	-	A	A	A	A	A	A	A	A	A	A	A	A	A	A	A	A	-	A	A	A	A	A	A	A	A	A	A	A	A	A	A	A
6452890	1	A	A	A	H	A	A	A	A	A	A	A	A	A	A	A	-	A	A	A	A	A	A	A	A	A	A	A	A	A	A	A	A	-	A	A	A	A	A	A	A	A	A	A	A	A	A	A	A
6453017	1	A	A	A	H	-	A	A	A	A	A	A	A	A	A	A	-	A	A	A	A	A	A	A	A	A	A	A	A	A	A	A	A	A	A	A	A	A	A	A	A	A	A	A	A	A	A	A	A
6468237	1	A	A	A	A	A	A	A	A	A	A	A	A	A	A	A	A	A	A	A	A	A	A	A	A	A	A	A	A	A	A	A	H	A	A	A	A	A	A	A	A	A	A	A	A	A	A	H	A
6468259	1	A	A	A	A	A	A	A	A	A	A	A	A	A	A	A	A	A	A	A	A	H	A	A	A	A	A	A	A	A	A	A	A	A	A	A	A	A	A	A	A	A	A	A	A	A	A	A	A
6468360	1	A	H	A	A	A	A	A	A	A	A	A	A	A	A	A	A	A	A	A	A	A	A	A	A	A	A	A	A	A	A	A	A	A	A	A	A	A	A	A	A	A	A	A	A	A	A	A	A
6479851	1	H	H	H	H	H	H	H	H	H	H	H	H	H	H	H	H	H	H	H	H	H	H	H	H	H	H	H	H	H	H	H	H	-	H	H	H	H	H	H	H	H	H	H	H	H	H	H	H
6479857	1	A	A	A	A	A	A	A	A	H	A	A	A	A	A	A	A	A	A	A	A	A	A	A	A	A	H	A	A	A	A	A	A	-	A	A	A	A	A	A	A	A	A	A	A	A	A	A	A
6479878	1	H	H	H	H	H	H	H	H	H	H	H	H	H	H	H	H	H	H	H	H	H	H	H	H	H	H	H	H	H	H	H	H	-	H	H	H	H	H	H	H	H	H	H	H	H	H	H	H
6485860	1	A	A	A	A	A	A	A	A	A	A	A	A	A	A	A	-	A	A	A	A	A	A	A	A	A	A	A	A	A	A	H	A	A	H	A	A	A	A	A	A	A	A	A	A	A	A	A	A
6486926	1	-	A	-	A	-	-	A	-	-	A	-	B	-	-	A	-	-	-	A	-	-	-	-	-	-	-	-	-	-	A	-	-	-	-	-	A	-	-	-	-	-	-	-	A	-	-	-	-
6514014	1	A	A	A	A	A	A	A	A	A	A	A	A	A	A	A	A	A	A	A	A	A	A	A	A	A	A	A	A	A	A	H	A	A	A	A	A	A	A	A	A	A	A	H	A	A	A	A	A
6514040	1	A	A	A	A	A	A	A	A	A	A	A	A	A	A	A	A	A	A	A	A	A	A	A	A	A	A	A	A	A	A	A	A	A	A	A	A	A	A	A	A	A	A	A	A	A	A	A	A
6515037	1	H	A	-	A	-	A	A	A	A	A	A	A	A	A	A	A	A	A	A	A	A	A	A	A	A	A	A	A	A	A	A	A	A	A	A	A	A	A	A	A	A	A	A	A	A	A	A	A
6515258	1	A	A	A	A	A	A	A	A	A	A	A	A	H	A	A	A	A	A	A	A	A	A	A	A	H	A	A	A	A	A	A	A	A	A	A	A	A	H	A	A	A	A	A	A	A	A	A	A
6527424	1	H	A	A	A	A	A	A	H	A	A	A	A	A	A	A	A	A	A	A	A	A	A	A	A	A	A	A	A	A	A	A	A	A	A	A	A	A	A	A	A	A	A	A	A	A	A	A	A
6527426	1	A	A	A	A	A	A	A	A	A	A	A	A	A	A	A	A	A	A	A	A	A	A	A	A	A	A	A	A	A	A	A	A	H	A	A	A	A	A	A	A	A	A	A	A	A	A	A	A
6531662	1	A	A	A	A	-	A	A	A	B	A	A	A	A	A	A	-	A	A	A	A	A	A	A	A	A	A	A	A	A	A	A	A	A	A	A	A	A	A	A	H	A	A	A	A	A	A	A	A
6539847	1	A	A	A	A	-	A	A	A	A	A	A	A	A	A	A	-	A	A	A	A	A	A	A	A	H	A	A	A	A	A	A	A	A	A	A	A	A	A	A	A	A	A	A	H	A	A	H	A
6539987	1	A	A	A	A	A	A	A	A	-	A	A	A	A	A	A	-	A	A	A	A	A	A	A	A	A	A	A	A	A	A	A	A	A	A	A	A	A	A	A	A	A	A	A	A	A	A	A	A
6539994	1	A	A	A	A	A	A	A	A	-	A	A	A	A	A	A	-	A	A	A	A	A	A	A	A	A	A	A	A	A	A	A	A	A	A	A	A	A	A	H	A	A	A	A	A	A	A	A	A
6541131	1	-	-	-	-	A	-	-	-	A	-	A	A	A	A	A	-	-	-	A	B	-	-	A	-	A	A	-	-	-	A	A	-	H	A	A	-	A	A	B	A	H	A	A	A	-	-	-	A
6541133	1	-	-	-	-	A	-	-	-	A	-	H	A	A	A	A	-	-	-	A	A	-	-	A	-	A	B	-	-	-	A	A	-	A	A	A	-	A	A	A	A	A	A	A	A	-	-	-	A
6541143	1	-	-	-	-	A	-	-	-	A	-	A	A	A	A	A	-	-	-	A	A	-	-	A	-	A	A	-	-	-	A	H	-	A	A	A	-	A	A	A	A	A	A	A	A	-	-	-	A
6568311	1	A	A	A	A	A	A	A	A	A	A	A	A	A	A	A	A	A	A	A	A	A	A	A	A	A	A	A	A	A	A	A	A	A	A	A	A	A	A	A	A	A	A	A	A	A	A	A	A
6568411	1	A	A	A	A	A	A	A	A	A	A	A	A	A	A	A	-	A	A	A	A	A	A	A	A	A	A	A	A	A	A	H	A	A	A	A	A	A	A	A	A	A	A	A	A	A	A	A	A
6568449	1	A	A	A	A	A	A	A	A	A	A	A	A	A	A	A	-	A	A	A	A	H	A	A	A	A	A	A	A	A	A	A	A	A	A	A	A	A	A	A	A	A	A	A	A	A	A	A	A
6568454	1	A	A	A	A	A	A	A	A	A	A	A	A	A	A	A	-	A	A	A	A	A	A	A	A	A	A	A	A	A	A	A	A	A	A	A	A	A	A	A	A	A	A	A	A	A	A	A	A
6571428	1	A	A	A	A	A	A	A	A	A	A	A	A	A	A	A	-	A	A	A	A	H	A	A	A	A	A	A	A	-	A	A	A	-	A	A	A	A	A	A	A	A	A	A	A	A	A	A	A
6571469	1	-	-	-	-	-	-	-	-	-	-	H	A	A	A	-	-	-	A	-	-	-	-	A	-	A	-	A	-	-	A	-	-	-	-	-	-	A	-	-	-	A	-	-	A	A	-	-	A
6571477	1	-	-	-	-	-	-	-	-	-	-	A	A	A	A	-	-	-	A	-	-	-	-	A	-	A	-	A	-	-	A	-	-	-	-	-	-	A	-	-	-	A	-	-	A	A	-	-	A
6571482	1	-	-	-	-	-	-	-	-	-	-	H	H	A	A	-	-	-	A	-	-	-	-	A	-	A	-	A	-	-	A	-	-	-	-	-	-	A	-	-	-	A	-	-	A	A	-	-	A
6571485	1	-	-	-	-	-	-	-	-	-	-	A	A	A	H	-	-	-	A	-	-	-	-	A	-	A	-	A	-	-	A	-	-	-	-	-	-	A	-	-	-	A	-	-	B	A	-	-	A
6571487	1	-	-	-	-	-	-	-	-	-	-	A	A	A	A	-	-	-	A	-	-	-	-	A	-	A	-	A	-	-	A	-	-	-	-	-	-	A	-	-	-	A	-	-	A	A	-	-	A
6571496	1	-	-	-	-	-	-	-	-	-	-	A	A	A	A	-	-	-	H	-	-	-	-	A	-	A	-	A	-	-	H	-	-	-	-	-	-	A	-	-	-	A	-	-	A	A	-	-	A
6571497	1	-	-	-	-	-	-	-	-	-	-	A	A	A	A	-	-	-	A	-	-	-	-	A	-	A	-	A	-	-	A	-	-	-	-	-	-	A	-	-	-	A	-	-	A	A	-	-	A
6571506	1	-	-	-	-	-	-	-	-	-	-	H	H	A	A	-	-	-	A	-	-	-	-	A	-	A	-	A	-	-	A	-	-	-	-	-	-	A	-	-	-	A	-	-	A	A	-	-	A
6571511	1	-	-	-	-	-	-	-	-	-	-	A	A	B	A	-	-	-	A	-	-	-	-	A	-	A	-	H	-	-	H	-	-	-	-	-	-	A	-	-	-	A	-	-	A	A	-	-	A
6571520	1	-	-	-	-	-	-	-	-	-	-	A	A	A	A	-	-	-	H	-	-	-	-	A	-	A	-	A	-	-	A	-	-	-	-	-	-	A	-	-	-	A	-	-	A	A	-	-	A
6574278	1	A	A	A	A	A	A	A	A	A	A	A	A	A	A	A	-	H	A	A	A	A	A	A	A	A	A	A	A	A	A	A	A	A	A	A	A	A	A	A	A	A	A	A	A	A	A	A	A
6574279	1	A	A	A	A	A	A	A	A	A	A	A	A	A	A	A	-	A	A	A	A	A	A	A	A	A	A	A	A	A	A	A	A	A	A	A	A	A	A	A	A	A	A	A	A	A	A	A	A
6574284	1	A	A	A	H	A	A	A	A	A	A	A	A	A	A	A	-	A	A	A	A	H	H	A	A	A	A	H	A	A	A	A	A	A	A	A	A	A	A	A	A	A	A	A	A	A	A	A	A
6574303	1	A	A	A	A	A	A	A	A	A	A	A	A	A	A	A	-	A	A	A	A	A	A	A	A	A	A	A	A	H	A	A	A	A	A	A	A	A	A	A	A	A	A	A	A	A	A	A	A
6574308	1	A	A	H	H	A	H	A	A	H	H	A	A	H	A	A	-	A	A	A	H	A	A	H	A	A	A	A	H	A	H	A	A	A	A	H	A	H	A	H	A	A	H	A	A	A	A	A	A
6574309	1	A	A	A	A	A	A	A	A	A	A	A	A	A	A	A	-	A	A	A	A	A	A	A	H	A	A	A	A	A	A	A	A	A	A	A	A	A	A	H	A	A	A	A	A	A	A	A	A
6574311	1	A	A	A	H	A	A	A	A	A	A	A	A	A	A	H	-	A	A	H	A	A	A	A	A	A	A	A	A	A	A	A	A	A	A	A	A	A	A	A	A	A	A	A	A	A	A	A	A
6574315	1	A	A	A	A	A	A	A	A	A	A	A	A	A	A	A	-	A	A	A	A	A	A	A	A	A	A	A	A	A	A	A	A	A	A	A	A	A	A	A	A	A	A	A	A	A	H	A	A
6574329	1	A	H	H	H	A	H	H	A	H	H	H	H	H	H	H	-	A	A	A	H	H	H	H	A	H	H	A	A	H	A	H	A	A	H	H	H	H	A	H	H	H	A	A	H	H	H	H	H
6574330	1	H	H	A	H	H	H	H	A	H	A	A	H	H	H	H	-	H	A	H	H	H	A	H	A	A	H	H	A	A	H	A	A	A	A	H	H	H	A	A	A	H	H	A	H	H	A	A	H
6574331	1	A	A	A	A	A	A	H	A	H	A	A	H	H	A	A	-	H	A	H	H	H	H	H	A	A	A	H	H	H	A	A	A	H	A	H	H	H	A	H	A	A	A	A	H	H	H	A	A
6574359	1	A	A	A	A	A	A	A	A	A	A	A	A	A	A	A	-	A	A	A	A	A	A	A	H	A	A	A	A	A	A	A	A	A	A	A	A	A	A	A	A	A	A	A	A	A	A	A	A
6574406	1	H	A	A	A	A	A	A	A	A	A	A	A	A	A	A	-	A	A	A	A	A	A	A	A	A	A	A	A	A	A	A	A	A	A	A	A	A	A	A	A	A	A	A	A	A	A	A	A
6574422	1	A	A	A	A	A	A	A	A	A	H	A	A	A	A	A	-	A	A	A	A	A	A	A	A	A	A	A	A	A	A	A	A	A	A	A	A	A	A	A	A	A	A	A	A	A	A	A	A
6585878	1	A	A	A	A	-	A	A	A	A	A	A	A	A	A	A	A	A	A	A	A	A	A	A	A	A	A	A	A	A	A	A	A	A	A	A	A	A	A	A	A	A	A	A	A	A	A	A	A
6596485	1	A	A	A	A	A	A	A	A	A	A	A	A	A	A	A	-	A	A	A	A	A	A	A	A	A	A	A	A	A	A	A	A	H	A	A	A	A	A	A	A	A	A	A	A	A	A	A	A
6666970	1	H	H	H	H	H	H	H	H	H	H	H	H	H	H	H	-	H	H	H	H	H	H	H	H	H	H	H	H	H	H	H	H	H	H	H	H	H	H	H	H	H	H	H	H	H	H	H	H
6666971	1	A	A	A	A	A	A	A	A	A	A	A	A	A	A	A	-	H	A	A	A	A	A	A	A	H	A	A	A	A	A	A	A	A	A	A	A	A	A	A	A	A	A	A	H	A	A	A	A
6666974	1	A	A	A	A	A	H	A	A	A	A	A	A	A	A	A	-	A	A	A	H	A	A	A	A	A	A	A	A	A	A	A	A	A	A	A	A	A	A	A	A	A	A	A	A	A	A	A	A
6666978	1	A	A	A	A	A	H	A	A	H	A	A	A	H	A	A	-	A	A	A	H	A	A	H	A	A	A	A	H	A	A	H	A	A	A	A	A	A	A	A	A	H	A	A	A	A	A	A	A
6667196	1	A	A	A	A	-	A	A	A	A	A	A	A	A	H	A	A	A	A	A	A	-	A	A	A	A	A	A	A	A	A	A	A	A	A	A	A	A	A	A	A	A	A	H	A	H	A	A	A
6719698	1	A	A	A	A	A	A	A	A	A	A	A	A	A	A	A	-	A	A	A	A	A	A	A	A	A	A	A	H	A	A	A	A	A	A	A	A	A	A	A	A	A	A	A	A	A	A	A	A
6726258	1	A	A	A	A	A	A	A	A	A	A	A	A	A	A	A	A	A	A	A	A	A	A	A	A	A	A	A	A	H	A	A	A	A	A	A	A	A	A	A	A	A	A	A	A	A	A	A	A
6726349	1	A	A	A	A	A	A	A	A	A	A	A	A	A	A	A	A	A	A	A	A	A	A	A	A	A	A	A	A	A	A	A	A	A	A	A	A	A	A	A	A	A	A	A	A	A	A	A	A
6726608	1	A	A	A	A	A	A	A	A	H	A	A	A	A	A	A	-	A	A	A	A	A	A	A	H	A	A	A	A	A	A	A	A	A	A	A	A	A	A	A	A	A	A	A	A	A	A	A	A
6726640	1	A	A	A	A	A	A	A	A	A	A	A	A	A	A	A	-	A	A	A	A	A	A	A	A	A	A	A	A	A	A	A	A	A	A	A	A	A	A	A	A	A	A	A	A	A	A	A	A
6726653	1	A	A	A	A	A	A	A	A	A	A	A	A	A	A	A	-	A	A	A	A	A	A	A	A	A	H	A	A	A	A	A	A	A	A	A	A	A	A	H	A	A	A	A	A	A	A	A	A
6726673	1	A	A	A	A	A	A	A	A	A	A	A	A	A	A	A	-	A	A	A	A	A	A	A	H	A	A	A	A	A	A	A	A	A	A	A	A	A	A	A	A	A	A	A	A	A	A	A	A
6726683	1	A	H	A	A	A	A	H	A	H	A	A	A	A	A	A	-	A	A	A	A	A	A	A	A	A	H	A	H	A	A	A	A	A	A	A	A	A	A	A	A	A	A	A	A	A	A	A	A
6726692	1	A	H	A	A	A	A	A	A	A	A	A	A	A	A	A	-	A	H	A	A	A	A	A	A	A	A	A	A	A	A	A	A	A	H	A	A	A	A	A	A	A	A	A	A	A	H	A	A
6726695	1	A	A	A	A	A	A	A	A	A	A	A	A	A	A	A	-	H	H	A	H	A	H	A	A	A	A	A	A	A	A	A	H	A	H	A	A	A	A	A	A	A	A	A	A	A	A	A	H
6726696	1	A	A	A	A	A	A	A	A	A	A	A	A	A	A	A	-	A	H	A	H	A	A	A	A	A	A	A	A	A	A	A	A	A	A	A	A	A	A	A	A	A	A	A	A	A	H	A	A
6726697	1	A	A	A	A	A	A	H	A	A	A	A	A	A	A	H	-	A	A	A	A	A	A	A	A	A	H	A	A	A	A	A	A	A	A	A	A	A	A	A	A	A	A	A	A	A	A	A	A
6726698	1	A	A	A	A	A	A	A	A	A	A	A	A	A	A	A	-	A	A	A	A	A	A	A	A	A	A	A	A	A	A	A	H	A	H	A	A	A	A	A	A	A	A	A	A	A	A	H	A
6726702	1	A	A	A	A	A	A	A	A	A	A	A	A	A	A	A	-	A	A	A	A	A	A	A	A	A	A	A	A	A	A	A	A	A	A	A	A	A	A	A	A	A	A	A	A	A	A	A	A
6730628	1	A	A	A	H	A	A	A	A	H	A	A	A	A	A	A	-	A	A	A	A	A	A	A	A	A	A	A	A	A	A	A	A	A	A	A	A	A	A	A	A	A	A	A	A	A	A	A	A
6737846	1	A	A	A	A	A	A	A	A	A	A	A	A	A	A	A	A	A	A	A	A	H	A	A	A	A	H	A	A	A	A	A	A	A	A	A	A	A	A	A	A	A	A	A	A	A	A	A	A
6744199	1	A	A	A	H	A	A	A	H	A	A	A	A	A	A	A	A	A	A	A	A	A	A	A	A	A	A	A	A	A	A	A	A	A	A	A	A	A	A	A	H	A	A	A	A	A	A	A	A
6744214	1	A	A	A	A	A	A	A	A	A	A	A	A	A	A	A	A	A	A	A	A	A	A	A	A	A	A	H	A	A	A	A	A	A	A	A	A	H	A	A	A	A	A	A	A	A	A	A	A
6744328	1	A	A	A	A	A	A	A	A	A	A	A	A	A	A	A	A	A	A	A	A	A	A	A	A	A	A	A	A	A	A	A	A	A	A	A	A	A	A	A	A	A	A	A	A	A	A	A	A
6774765	1	A	A	A	A	A	A	A	A	A	A	A	A	A	A	A	A	A	A	A	A	A	A	H	A	A	A	A	A	A	A	A	A	A	A	A	A	A	A	A	A	A	A	A	A	A	A	A	A
6774766	1	A	A	A	A	A	A	A	A	A	A	A	A	A	A	A	A	A	A	A	A	A	A	A	A	A	H	A	A	H	A	A	A	H	A	A	A	A	A	A	A	A	A	A	A	A	A	A	A
6774831	1	A	A	A	A	A	A	A	A	H	A	A	A	A	A	A	A	A	A	A	A	A	A	A	A	A	A	A	A	A	A	A	A	A	H	A	A	A	A	A	A	A	A	A	A	A	A	A	A
6775278	1	A	A	A	A	A	A	A	A	A	A	A	A	A	A	A	A	A	A	A	A	H	H	A	A	A	A	A	A	A	A	A	-	-	A	A	A	A	A	A	A	A	A	A	A	A	A	A	A
6791907	1	A	A	A	A	-	-	A	-	A	A	A	A	A	A	A	-	A	-	-	A	-	A	A	A	A	A	A	A	A	A	-	B	-	A	A	A	A	A	H	A	A	A	A	A	A	A	A	A
6794109	1	A	H	A	A	-	A	A	A	A	A	A	A	A	A	H	-	A	A	A	A	A	A	A	A	A	A	A	A	A	A	A	A	A	A	H	A	A	A	A	A	A	A	A	A	A	A	A	A
6794121	1	A	A	A	A	-	A	A	A	A	A	A	A	A	A	A	-	A	A	A	A	A	A	A	A	A	A	A	A	A	A	A	A	A	A	A	A	A	A	A	A	A	A	A	A	A	A	A	A
6794133	1	A	A	-	A	A	A	A	A	A	A	A	A	A	A	A	-	A	A	A	A	A	A	A	A	A	A	A	A	A	H	A	A	-	H	A	A	A	A	A	A	A	A	A	A	A	A	A	A
6794259	1	A	A	A	A	A	A	A	A	A	A	A	A	A	A	A	-	A	A	A	A	A	A	A	A	A	A	A	A	A	A	A	A	H	A	A	A	A	A	A	A	A	A	A	A	A	A	A	A
6794303	1	A	H	A	A	A	A	A	A	A	A	A	A	A	A	A	-	A	A	A	A	A	A	A	A	A	A	A	A	A	A	A	A	A	A	A	A	A	A	A	A	A	A	A	A	A	A	A	A
6794352	1	A	A	A	A	A	A	A	A	A	A	A	A	A	A	A	-	A	A	A	A	A	A	A	A	A	A	A	A	A	A	A	A	A	A	A	A	A	A	A	A	A	A	A	A	A	A	A	A
6794353	1	A	A	A	A	A	A	A	A	A	A	A	A	A	A	A	-	H	A	A	A	A	A	A	A	A	A	A	A	A	A	A	A	A	A	A	A	A	A	A	A	A	A	A	A	A	A	A	A
6794379	1	A	A	A	A	A	A	A	A	A	A	A	A	A	A	A	-	A	A	A	A	A	A	A	A	A	A	A	A	A	A	A	A	A	A	A	A	A	A	A	A	A	A	A	A	A	A	A	A
6794380	1	A	A	A	A	A	A	H	A	A	A	A	A	A	A	A	-	A	A	A	A	A	A	A	A	A	A	A	A	H	A	A	A	A	A	A	A	A	A	A	A	A	A	A	A	A	A	A	A
6794382	1	A	A	A	A	A	A	A	A	A	A	A	A	A	A	A	-	A	A	A	A	A	A	A	A	A	A	A	A	A	A	A	A	A	A	A	A	A	A	A	A	A	A	A	A	A	A	A	A
6794385	1	A	A	A	A	A	A	A	A	A	A	A	A	A	A	A	-	A	A	A	A	A	A	A	A	A	A	A	H	A	A	A	A	A	A	A	A	A	A	A	A	A	A	A	A	A	A	A	A
6794388	1	A	H	A	H	A	A	H	H	A	H	A	A	A	A	A	-	A	H	A	A	A	A	A	A	A	A	A	A	A	H	A	A	A	A	A	A	A	A	A	A	A	A	A	A	A	H	A	A
6794389	1	A	A	A	A	A	A	A	A	A	A	A	A	A	A	A	-	H	A	A	A	A	A	A	A	A	A	H	A	A	A	A	A	A	A	A	A	H	A	A	A	A	A	A	A	A	A	H	H
6794391	1	A	A	A	A	A	A	H	A	A	A	A	A	H	A	A	-	A	A	A	A	A	A	A	A	A	A	A	A	A	A	A	A	A	A	A	A	A	A	A	A	A	A	A	A	A	A	A	A
[truncated: 24,298 more rows]
[truncated: 47 more columns]
